# Supplementary material for: A comparative study of endoderm differentiation in humans and chimpanzees
Source: Genome Biol. 2018 Oct 15;19:162. doi: 10.1186/s13059-018-1490-5 (PMC6191992; doi:10.1186/s13059-018-1490-5)
Supplement: Supplementary file 1 — Additional tables. (XLSX 17200 kb) [file 13059_2018_1490_MOESM1_ESM.xlsx]

## Sheet: Table_S1
Table S1: RNA Integrity Number (RIN) for each of the 64 samples. Column 1 contains the Sample ID. Column 2 contains the RIN score. The final row contains the outlier sample. Samples without RIN scores are annotated with an “NA” designation.
Sample_ID	RIN
H1A_D0	10
H2_D0	10
H3_D0	9.9
H4_D0	10
H5A_D0	9.9
H5B_D0	10
H6_D0	10
C1A_D0	10
C1B_D0	10
C2A_D0	9.9
C2B_D0	9.8
C3A_D0	9.1
C3B_D0	10
C4A_D0	9.8
C4B_D0	10
H1A_D1	9.9
H1B_D1	10
H2_D1	10
H3_D1	9.9
H4_D1	10
H5A_D1	9.7
H5B_D1	9.7
H6_D1	10
C1A_D1	10
C1B_D1	10
C2A_D1	NA
C2B_D1	9.9
C3A_D1	9.3
C3B_D1	10
C4A_D1	9.6
C4B_D1	10
H1A_D2	10
H1B_D2	10
H2_D2	10
H3_D2	9.9
H4_D2	10
H5A_D2	7.7
H5B_D2	10
H6_D2	10
C1A_D2	10
C1B_D2	10
C2A_D2	10
C2B_D2	9.8
C3A_D2	9.6
C3B_D2	10
C4A_D2	9.6
C4B_D2	10
H1A_D3	9.3
H1B_D3	10
H2_D3	8.9
H3_D3	9.1
H4_D3	10
H5A_D3	9.6
H5B_D3	10
H6_D3	10
C1A_D3	10
C1B_D3	10
C2A_D3	9.4
C2B_D3	9.2
C3A_D3	9.7
C3B_D3	10
C4A_D3	9.8
C4B_D3	10
H1B_D0	9.9

## Sheet: Table_S2A
Table S2A: Biological and technical factors of interest with accompanying values for each sample. This file contains sample information (including identifiers and demographics), experimental details, nucleic acid extraction information, library preparation information, sequencing information, and quality metrics. The final row contains information for the outlier sample.
Sample Information						Sample Demographics and Experimental Details												Nucleic Acid Extraction Info						Library Preparation						Sequencing info and Statistics
						Name of the cell line.	Designator used when reporting results.	Species/Sex (C for Chimp or H for Human/M for Male or F for Female).	Differentiation batch designation (one batch of experiments in 2015, one in 2016).	Cell line passage at the day before experiments start, indicates the number of times line was passaged as a feeder free line. Each line was passaged 12-15 times on feeders before migrating to feeder free, the numbers below do not incorperate this information from feeders.	Date that Day 0 pellets were collected.	The calculated density of the cell line the day before Day 0, when the line was split and seeded into experimental plates. Units are cellsx10^6/cm^2 (millions of cells per area).	Day of Time Course. 0=iPSC, 1=Primitive Streak, 2=Endoderm Progenitors, 3= Definitive Endoderm.	Time of day cell pellet harvested for RNA extraction.	The calculated density of the cell line at the time the line was harvested. Units are cellsx10^6/cm^2 (millions of cells per area).	Due to overlapping of populations there are two estimates of purity: High_Conf_Purity doesn't include the part of the population that is overlapping and is thus a minimum estimate. Max_Purity assumes that any overlap is not from previous or future days and is thus the upper bound of purity. Units are in %.		Date that RNA was extracted from frozen pellets.	Concentration of RNA as determined using Nanodrop. Units are ng/μL.	RNA Integrity Number (RIN) score of RNA determined using Bioanalyzer.	Ratio of absorbance at 260/280, determined using nanodrop.	Ratio of absorbance at 260/230, determined using nanodrop.	Concentration of DNA as determined using Nanodrop. Units are ng/μL.	RNA-seq batch that each sample was prepared in.	Coordinates RNA-seq Library for storage. Since this identifier is unique to each sample, it is not used in our technical factor analyses.	Undiluted concentration of RNA-seq Library, determined using qPCR. Units are nM.	μL of sample used to prepare intermediate dilutions to 10 nM for pooling. Units are in μL.	μL of EB buffer used to prepare intermediate dilutions to 10 nM for pooling. Units are in μL.	Sequence of index used for pooling.	Sequencing pool (mastermixes).	Identifier that UChicago Genomics Core used. Since it is a unique sample identifier, we did not include it in our technical factor analysis.	Name of sequencing file for run 1. Since it is a unique to each sample, we did not include it in our technical factor analysis.	Lane number when sequenced the first time. All samples from this run were run on the same flowcell.	Reads obtained in sequencing the first time. Units are millions of reads.	Total reads for lane for the first round of sequencing. Units are millions of reads.	Proportion of lane reads for first round of sequencing. Units are %.	Duplicates as determined using FASTQC for first set of sequencing. Units are %.	GC content as determined using FASTQC for first set of sequencing. Units are %.	Name of sequencing file for run 2. Since it is a unique to each sample, we did not include it in our technical factor analysis.	Lane when sequenced the second time. All samples from this run were run on the same flowcell.	Reads obtained in sequencing the second time. Units are millions of reads.	Total reads for lane for the second round of sequencing. Units are millions of reads.	Proportion of lane reads for second round of sequencing. Units are %.	Duplicates as determined using FASTQC for second set of sequencing. Units are %.	GC content as determined using FASTQC for second set of sequencing. Units are %.	Sum of reads from both sequencing runs. Units are millions of reads.
Sample	Day	Species	Individual	Sample_ID	Differentiation_batch	Cell_Line_ID	Sample_ID	SPSX	Batch	Passage_At_Seed	Start_Date	Density_At_Seed	TC_day	Harvest_Time	Harvest_Density	Purity	Max_Purity	RNA_Extraction_Date	RNA_Conc	RIN	260_280_RNA	260_230_RNA	DNA_Conc	Lib_Prep_Batch	Lib_Well	Lib_Conc	μL_Sample	μL_EB	Index_Seq	Seq_Pool	SampleID	Seq_File_R1	Lane_R1	Mseqs_R1	Total_Lanereads_R1	Lane_Prop_R1	Dups_R1	GC_R1	Seq_File_R2	Lane_R2	Mseqs_R2	Total_Lanereads_R2	Lane_Prop_R2	Dups_R2	GC_R2	Total_Reads
D0_20157	0	human	20157	H1A_0	1	20157	H1	HF	2015	25	2015-08-24	0.293714	0	12:18:00	0.0343714	NA	NA	2015-11-02	2825	10	1.95	1.96	96.5	1	H4	111	4.5045	45.4955	CCGTCC	2	S32	YG-ST-pl2-D020157_S32_L003_R1_001	L003	14.6	354.4	0.0411964	0.468	0.5	YG-ST-pl2-D020157_S32_L002_R1_001	L002	22.1	379.8	0.0581885	0.523	0.5	36.7
D0_20961	0	human	20961	H2_0	1	20961	H2	HM	2015	20	2015-08-24	0.152871	0	12:18:00	0.0185143	NA	NA	2016-02-19	1714	10	1.95	1.7	108.9	1	H1	241	2.07469	47.9253	ACTTGA	1	S8	YG-ST-pl1-D020961_S8_L002_R1_001	L002	47	353.1	0.133107	0.566	0.49	YG-ST-pl1-D020961_S8_L001_R1_001	L001	10.5	367.7	0.0285559	0.377	0.49	57.5
D0_21792	0	human	21792	H3_0	1	21792	H3	HF	2015	24	2015-08-24	0.139243	0	12:18:00	0.0340286	NA	NA	2016-02-19	2261	9.9	1.9	1.72	88.4	1	D1	205	2.43902	47.561	TGACCA	1	S4	YG-ST-pl1-D021792_S4_L002_R1_001	L002	24	353.1	0.0679694	0.561	0.5	YG-ST-pl1-D021792_S4_L001_R1_001	L001	15.8	367.7	0.0429698	0.5	0.49	39.8
D0_28126	0	human	28126	H4_0	2	28126	H4	HM	2016	21	2016-01-06	0.291429	0	13:30:00	0.00942857	0.823	NA	2016-01-12	821	10	1.97	1.57	74.8	2	D8	10.4	48.0769	1.92308	TGACCA	3	S36	YG-ST-pl3-D028162_S36_L004_R1_001	L004	14	379.6	0.0368809	0.47	0.5	YG-ST-pl3-D028162_S36_L003_R1_001	L003	63.7	392.6	0.162252	0.7	0.5	77.7
D0_28815	0	human	28815	H5A_0	1	28815	H5	HM	2015	27	2015-08-24	0.179771	0	12:18:00	0.0198857	NA	NA	2015-10-29	1869	9.9	1.9	1.97	157.3	1	D3	344	1.45349	48.5465	CTTGTA	2	S28	YG-ST-pl2-D028815_S28_L003_R1_001	L003	5	354.4	0.0141084	0.338	0.5	YG-ST-pl2-D028815_S28_L002_R1_001	L002	34.9	379.8	0.0918905	0.559	0.5	39.9
D0_28815_0116	0	human	28815	H5B_0	2	28815	H5	HM	2016	23	2016-01-06	0.228571	0	13:30:00	0.0171714	0.857	NA	2016-01-13	737	10	1.91	1.27	120	2	D10	236	2.11864	47.8814	CTTGTA	4	S60	YG-ST-pl4-D0288150116_S60_L005_R1_001	L005	31.1	375.1	0.0829112	0.523	0.49	YG-ST-pl4-D0288150116_S60_L004_R1_001	L004	20.6	395.1	0.0521387	0.487	0.49	51.7
D0_29089	0	human	29089	H6_0	2	29089	H6	HF	2016	23	2016-01-06	NA	0	13:30:00	0.0217571	0.862	NA	2016-01-13	1272	10	1.88	1.67	356.9	2	H10	363	1.37741	48.6226	CTTGTA	3	S44	YG-ST-pl3-D029089_S44_L004_R1_001	L004	13.8	379.6	0.0363541	0.427	0.5	YG-ST-pl3-D029089_S44_L003_R1_001	L003	16.7	392.6	0.0425369	0.448	0.5	30.5
D0_3647	0	chimp	3647	C1A_0	1	3647	C1	CF	2015	26	2015-08-24	0.179486	0	12:18:00	0.0159857	NA	NA	2016-02-19	955	10	1.88	1.39	256.9	1	H2	10.6	47.1698	2.83019	ACTTGA	2	S24	YG-ST-pl2-D03647_S24_L003_R1_001	L003	22.1	354.4	0.0623589	0.7	0.47	YG-ST-pl2-D03647_S24_L002_R1_001	L002	21.6	379.8	0.056872	0.689	0.47	43.7
D0_3647_0116	0	chimp	3647	C1B_0	2	3647	C1	CF	2016	24	2016-01-06	0.233357	0	13:30:00	0.0255429	0.799	NA	2016-01-15	919	10	1.84	1.96	190.6	2	D9	28	17.8571	32.1429	TGACCA	4	S52	YG-ST-pl4-D036470116_S52_L005_R1_001	L005	200.2	375.1	0.533724	0.765	0.49	YG-ST-pl4-D036470116_S52_L004_R1_001	L004	22.3	395.1	0.0564414	0.565	0.49	222.5
D0_3649	0	chimp	3649	C2A_0	1	3649	C2	CM	2015	29	2015-08-24	0.195557	0	12:18:00	0.0416571	NA	NA	2016-02-19	1183	9.9	1.97	1.66	101	1	D2	322	1.5528	48.4472	TGACCA	2	S20	YG-ST-pl2-D03649_S20_L003_R1_001	L003	14.7	354.4	0.0414786	0.456	0.5	YG-ST-pl2-D03649_S20_L002_R1_001	L002	13.4	379.8	0.0352817	0.458	0.5	28.1
D0_3649_0116	0	chimp	3649	C2B_0	2	3649	C2	CM	2016	25	2016-01-06	0.347143	0	13:30:00	0.0233	0.956	NA	2016-01-13	1365	9.8	1.91	1.7	88.1	2	H11	455	1.0989	48.9011	CCGTCC	4	S64	YG-ST-pl4-D036490116_S64_L005_R1_001	L005	6.5	375.1	0.0173287	0.394	0.5	YG-ST-pl4-D036490116_S64_L004_R1_001	L004	8	395.1	0.020248	0.429	0.5	14.5
D0_40300	0	chimp	40300	C3A_0	1	40300	C4	CF	2015	23	2015-08-24	0.183086	0	12:18:00	0.0576857	NA	NA	2015-11-02	745	9.1	1.96	0.09	57.1	1	D4	127	3.93701	46.063	CCGTCC	1	S16	YG-ST-pl1-D040300_S16_L002_R1_001	L002	36.1	353.1	0.102237	0.554	0.5	YG-ST-pl1-D040300_S16_L001_R1_001	L001	9.3	367.7	0.0252924	0.401	0.5	45.4
D0_40300_0116	0	chimp	40300	C3B_0	2	40300	C4	CF	2016	22	2016-01-06	0.367857	0	13:30:00	0.0127	0.881	NA	2016-01-13	1050	10	1.86	1.68	217.6	2	D11	330	1.51515	48.4848	CCGTCC	3	S48	YG-ST-pl3-D0403000116_S48_L004_R1_001	L004	25.6	379.6	0.0674394	0.514	0.5	YG-ST-pl3-D0403000116_S48_L003_R1_001	L003	12.1	392.6	0.0308202	0.418	0.49	37.7
D0_4955	0	chimp	4955	C4A_0	1	4955	C3	CM	2015	25	2015-08-24	0.201829	0	12:18:00	0.0414286	NA	NA	2015-10-29	2356	9.8	1.94	1.77	97.9	1	H3	10.5	47.619	2.38095	CTTGTA	1	S12	YG-ST-pl1-D04955_S12_L002_R1_001	L002	51.2	353.1	0.145001	0.619	0.49	YG-ST-pl1-D04955_S12_L001_R1_001	L001	56.6	367.7	0.15393	0.625	0.49	107.8
D0_4955_0116	0	chimp	4955	C4B_0	2	4955	C3	CM	2016	23	2016-01-06	0.267857	0	13:30:00	0.0154286	0.872	NA	2016-01-12	884	10	1.9	1.87	99.6	2	H8	543	0.92081	49.0792	ACTTGA	3	S40	YG-ST-pl3-D049550116_S40_L004_R1_001	L004	36.3	379.6	0.095627	0.651	0.53	YG-ST-pl3-D049550116_S40_L003_R1_001	L003	7	392.6	0.0178299	0.511	0.53	43.3
D1_20157	1	human	20157	H1A_1	1	20157	H1	HF	2015	25	2015-08-24	0.293714	1	12:30:00	0.0230245	NA	NA	2015-11-02	2994	9.9	1.9	1.38	115.8	1	G4	126	3.96825	46.0317	ATGTCA	2	S31	YG-ST-pl2-D120157_S31_L003_R1_001	L003	52.1	354.4	0.147009	0.595	0.5	YG-ST-pl2-D120157_S31_L002_R1_001	L002	15.5	379.8	0.040811	0.459	0.5	67.6
D1_20157_0116	1	human	20157	H1B_1	2	20157	H1	HF	2016	23	2016-01-06	0.228571	1	13:20:00	0.038825	0.7302	0.929	2016-01-15	926	10	1.91	1.98	178.5	2	G9	477	1.04822	48.9518	CAGATC	4	S55	YG-ST-pl4-D1201570116_S55_L005_R1_001	L005	6.7	375.1	0.0178619	0.356	0.49	YG-ST-pl4-D1201570116_S55_L004_R1_001	L004	31.2	395.1	0.0789674	0.553	0.49	37.9
D1_20961	1	human	20961	H2_1	1	20961	H2	HM	2015	20	2015-08-24	0.152871	1	12:10:00	0.00790385	NA	NA	2016-02-19	2359	10	1.9	0.54	191.2	1	G1	485	1.03093	48.9691	CAGATC	1	S7	YG-ST-pl1-D120961_S7_L002_R1_001	L002	11	353.1	0.0311526	0.406	0.5	YG-ST-pl1-D120961_S7_L001_R1_001	L001	16.9	367.7	0.0459614	0.454	0.49	27.9
D1_21792	1	human	21792	H3_1	1	21792	H3	HF	2015	24	2015-08-24	0.139243	1	12:30:00	0.0277448	NA	NA	2016-02-19	2206	9.9	1.93	1.83	75.7	1	C1	216	2.31481	47.6852	TTAGGC	1	S3	YG-ST-pl1-D121792_S3_L002_R1_001	L002	8.2	353.1	0.0232229	0.389	0.5	YG-ST-pl1-D121792_S3_L001_R1_001	L001	33.4	367.7	0.0908349	0.556	0.49	41.6
D1_28126	1	human	28126	H4_1	2	28126	H4	HM	2016	21	2016-01-06	0.291429	1	13:05:00	0.0204544	0.7296	0.837	2016-01-12	1004	10	1.87	0.45	151.7	2	C8	252	1.98413	48.0159	TTAGGC	3	S35	YG-ST-pl3-D128162_S35_L004_R1_001	L004	11.2	379.6	0.0295047	0.41	0.5	YG-ST-pl3-D128162_S35_L003_R1_001	L003	44.7	392.6	0.113856	0.577	0.5	55.9
D1_28815	1	human	28815	H5A_1	1	28815	H5	HM	2015	27	2015-08-24	0.179771	1	12:30:00	0.0128497	NA	NA	2015-10-29	2546	9.7	1.93	0.59	88.3	1	C3	278	1.79856	48.2014	GGCTAC	2	S27	YG-ST-pl2-D128815_S27_L003_R1_001	L003	12.1	354.4	0.0341422	0.45	0.5	YG-ST-pl2-D128815_S27_L002_R1_001	L002	53.2	379.8	0.140074	0.625	0.5	65.3
D1_28815_0116	1	human	28815	H5B_1	2	28815	H5	HM	2016	23	2016-01-06	0.228571	1	13:20:00	0.0135092	0.761	0.854	2016-01-13	1050	9.7	1.87	1.51	161.3	2	C10	144	3.47222	46.5278	GGCTAC	4	S59	YG-ST-pl4-D1288150116_S59_L005_R1_001	L005	29.6	375.1	0.0789123	0.524	0.5	YG-ST-pl4-D1288150116_S59_L004_R1_001	L004	36.4	395.1	0.0921286	0.557	0.5	66
D1_29089	1	human	29089	H6_1	2	29089	H6	HF	2016	23	2016-01-06	NA	1	13:05:00	0.0431664	0.7893	0.848	2016-01-13	921	10	1.86	1.92	157.3	2	G10	313	1.59744	48.4026	GGCTAC	3	S43	YG-ST-pl3-D129089_S43_L004_R1_001	L004	20.4	379.6	0.0537408	0.482	0.5	YG-ST-pl3-D129089_S43_L003_R1_001	L003	16.8	392.6	0.0427916	0.458	0.5	37.2
D1_3647	1	chimp	3647	C1A_1	1	3647	C1	CF	2015	26	2015-08-24	0.179486	1	12:10:00	0.00200699	NA	NA	2016-02-19	286	10	1.9	1.47	78.5	1	G2	400	1.25	48.75	CAGATC	2	S23	YG-ST-pl2-D13647_S23_L003_R1_001	L003	11	354.4	0.0310384	0.41	0.5	YG-ST-pl2-D13647_S23_L002_R1_001	L002	20.4	379.8	0.0537125	0.496	0.5	31.4
D1_3647_0116	1	chimp	3647	C1B_1	2	3647	C1	CF	2016	24	2016-01-06	0.233357	1	13:20:00	0.0589197	0.6619	0.743	2016-01-15	1246	10	1.91	2.08	217.3	2	C9	547	0.914077	49.0859	TTAGGC	4	S51	YG-ST-pl4-D136470116_S51_L005_R1_001	L005	4.4	375.1	0.0117302	0.324	0.5	YG-ST-pl4-D136470116_S51_L004_R1_001	L004	20.1	395.1	0.0508732	0.512	0.49	24.5
D1_3649	1	chimp	3649	C2A_1	1	3649	C2	CM	2015	29	2015-08-24	0.195557	1	12:10:00	0.0429021	NA	NA	2016-02-19	1143	NA	1.99	1.59	96.1	1	C2	323	1.54799	48.452	TTAGGC	2	S19	YG-ST-pl2-D13649_S19_L003_R1_001	L003	6.7	354.4	0.0189052	0.387	0.49	YG-ST-pl2-D13649_S19_L002_R1_001	L002	27.2	379.8	0.0716166	0.552	0.49	33.9
D1_3649_0116	1	chimp	3649	C2B_1	2	3649	C2	CM	2016	25	2016-01-06	0.347143	1	13:20:00	0.0772666	0.7328	0.84	2016-01-13	1382	9.9	1.9	1.51	187.4	2	G11	504	0.992063	49.0079	ATGTCA	4	S63	YG-ST-pl4-D136490116_S63_L005_R1_001	L005	10	375.1	0.0266596	0.443	0.49	YG-ST-pl4-D136490116_S63_L004_R1_001	L004	27.7	395.1	0.0701088	0.568	0.49	37.7
D1_40300	1	chimp	40300	C3A_1	1	40300	C4	CF	2015	23	2015-08-24	0.183086	1	12:30:00	0.0356643	NA	NA	2015-11-02	1143	9.3	1.99	1.99	117.3	1	C4	145	3.44828	46.5517	ATGTCA	1	S15	YG-ST-pl1-D140300_S15_L002_R1_001	L002	41.6	353.1	0.117814	0.596	0.49	YG-ST-pl1-D140300_S15_L001_R1_001	L001	11.4	367.7	0.0310035	0.444	0.49	53
D1_40300_0116	1	chimp	40300	C3B_1	2	40300	C4	CF	2016	22	2016-01-06	0.367857	1	13:05:00	0.00839028	0.6641	0.848	2016-01-13	626	10	1.88	1.61	271.7	2	C11	583	0.857633	49.1424	ATGTCA	3	S47	YG-ST-pl3-D1403000116_S47_L004_R1_001	L004	18.6	379.6	0.0489989	0.473	0.5	YG-ST-pl3-D1403000116_S47_L003_R1_001	L003	8.9	392.6	0.0226694	0.383	0.5	27.5
D1_4955	1	chimp	4955	C4A_1	1	4955	C3	CM	2015	25	2015-08-24	0.201829	1	12:30:00	0.0507867	NA	NA	2015-10-29	1243	9.6	2	1.13	144.2	1	G3	283	1.76678	48.2332	GGCTAC	1	S11	YG-ST-pl1-D14955_S11_L002_R1_001	L002	19.8	353.1	0.0560748	0.534	0.5	YG-ST-pl1-D14955_S11_L001_R1_001	L001	13.3	367.7	0.0361708	0.487	0.49	33.1
D1_4955_0116	1	chimp	4955	C4B_1	2	4955	C3	CM	2016	23	2016-01-06	0.267857	1	13:05:00	0.0182341	0.7621	0.9	2016-01-12	619	10	1.87	1.47	253.6	2	G8	189	2.6455	47.3545	CAGATC	3	S39	YG-ST-pl3-D149550116_S39_L004_R1_001	L004	74.2	379.6	0.195469	0.653	0.5	YG-ST-pl3-D149550116_S39_L003_R1_001	L003	18.5	392.6	0.0471218	0.488	0.5	92.7
D2_20157	2	human	20157	H1A_2	1	20157	H1	HF	2015	25	2015-08-24	0.293714	2	12:10:00	0.0925406	NA	NA	2015-11-02	1273	10	1.94	1.94	80.5	1	F4	187	2.6738	47.3262	AGTTCC	2	S30	YG-ST-pl2-D220157_S30_L003_R1_001	L003	50.8	354.4	0.143341	0.605	0.5	YG-ST-pl2-D220157_S30_L002_R1_001	L002	4.4	379.8	0.011585	0.341	0.5	55.2
D2_20157_0116	2	human	20157	H1B_2	2	20157	H1	HF	2016	23	2016-01-06	0.228571	1	13:06:00	0.0673884	0.802	0.823	2016-01-15	339	10	1.88	1.97	97.8	2	F9	899	0.556174	49.4438	GCCAAT	4	S54	YG-ST-pl4-D2201570116_S54_L005_R1_001	L005	8.4	375.1	0.022394	0.407	0.5	YG-ST-pl4-D2201570116_S54_L004_R1_001	L004	15.7	395.1	0.0397368	0.5	0.49	24.1
D2_20961	2	human	20961	H2_2	1	20961	H2	HM	2015	20	2015-08-24	0.152871	2	12:10:00	0.0244609	NA	NA	2016-02-19	968	10	1.89	1.65	175.6	1	F1	479	1.04384	48.9562	GCCAAT	1	S6	YG-ST-pl1-D220961_S6_L002_R1_001	L002	10.2	353.1	0.028887	0.4	0.5	YG-ST-pl1-D220961_S6_L001_R1_001	L001	17.1	367.7	0.0465053	0.46	0.5	27.3
D2_21792	2	human	21792	H3_2	1	21792	H3	HF	2015	24	2015-08-24	0.139243	2	12:10:00	0.0656573	NA	NA	2016-02-19	2377	9.9	1.94	1.99	136.1	1	B1	178	2.80899	47.191	CGATGT	1	S2	YG-ST-pl1-D221792_S2_L002_R1_001	L002	16	353.1	0.0453129	0.469	0.51	YG-ST-pl1-D221792_S2_L001_R1_001	L001	31.1	367.7	0.0845798	0.545	0.5	47.1
D2_28126	2	human	28126	H4_2	2	28126	H4	HM	2016	21	2016-01-06	0.291429	2	13:00:00	0.0235792	0.627	0.763	2016-01-12	630	10	1.89	1.63	55.5	2	B8	76	6.57895	43.4211	CGATGT	3	S34	YG-ST-pl3-D228162_S34_L004_R1_001	L004	28.1	379.6	0.0740253	0.55	0.5	YG-ST-pl3-D228162_S34_L003_R1_001	L003	43.8	392.6	0.111564	0.605	0.5	71.9
D2_28815	2	human	28815	H5A_2	1	28815	H5	HM	2015	27	2015-08-24	0.179771	2	12:10:00	0.0257607	NA	NA	2015-10-29	254	7.7	2.05	2.18	NA	1	B3	121	4.13223	45.8678	TAGCTT	2	S26	YG-ST-pl2-D228815_S26_L003_R1_001	L003	29.8	354.4	0.0840858	0.454	0.5	YG-ST-pl2-D228815_S26_L002_R1_001	L002	22.6	379.8	0.059505	0.429	0.5	52.4
D2_28815_0116	2	human	28815	H5B_2	2	28815	H5	HM	2016	23	2016-01-06	0.228571	2	13:06:00	0.0250169	0.507	0.605	2016-01-13	617	10	1.88	1.96	114	2	B10	161	3.10559	46.8944	TAGCTT	4	S58	YG-ST-pl4-D2288150116_S58_L005_R1_001	L005	23.9	375.1	0.0637163	0.491	0.5	YG-ST-pl4-D2288150116_S58_L004_R1_001	L004	33.6	395.1	0.0850418	0.548	0.5	57.5
D2_29089	2	human	29089	H6_2	2	29089	H6	HF	2016	23	2016-01-06	NA	2	13:00:00	0.0825101	0.359	0.37	2016-01-13	828	10	1.88	1.84	171	2	F10	324	1.54321	48.4568	TAGCTT	3	S42	YG-ST-pl3-D229089_S42_L004_R1_001	L004	28.3	379.6	0.0745522	0.511	0.5	YG-ST-pl3-D229089_S42_L003_R1_001	L003	13.4	392.6	0.0341314	0.421	0.5	41.7
D2_3647	2	chimp	3647	C1A_2	1	3647	C1	CF	2015	26	2015-08-24	0.179486	2	12:10:00	NA	NA	NA	2016-02-19	343	10	1.89	1.99	104.7	1	F2	348	1.43678	48.5632	GCCAAT	2	S22	YG-ST-pl2-D23647_S22_L003_R1_001	L003	15.8	354.4	0.0445824	0.474	0.5	YG-ST-pl2-D23647_S22_L002_R1_001	L002	24.2	379.8	0.0637177	0.537	0.5	40
D2_3647_0116	2	chimp	3647	C1B_2	2	3647	C1	CF	2016	24	2016-01-06	0.233357	2	13:06:00	0.143606	0.895	0.938	2016-01-15	658	10	1.82	1.2	121.8	2	B9	522	0.957854	49.0421	CGATGT	4	S50	YG-ST-pl4-D236470116_S50_L005_R1_001	L005	4.7	375.1	0.01253	0.324	0.51	YG-ST-pl4-D236470116_S50_L004_R1_001	L004	26.2	395.1	0.0663123	0.537	0.5	30.9
D2_3649	2	chimp	3649	C2A_2	1	3649	C2	CM	2015	29	2015-08-24	0.195557	2	12:10:00	0.220581	NA	NA	2016-02-19	923	10	1.95	1.88	110.4	1	B2	199	2.51256	47.4874	CGATGT	2	S18	YG-ST-pl2-D23649_S18_L003_R1_001	L003	19.3	354.4	0.0544582	0.537	0.5	YG-ST-pl2-D23649_S18_L002_R1_001	L002	21.4	379.8	0.0563454	0.555	0.5	40.7
D2_3649_0116	2	chimp	3649	C2B_2	2	3649	C2	CM	2016	25	2016-01-06	0.347143	2	13:06:00	0.215156	0.898	0.919	2016-01-13	306	9.8	1.88	1.92	112.3	2	F11	403	1.24069	48.7593	AGTTCC	4	S62	YG-ST-pl4-D236490116_S62_L005_R1_001	L005	6.2	375.1	0.0165289	0.431	0.49	YG-ST-pl4-D236490116_S62_L004_R1_001	L004	23	395.1	0.0582131	0.572	0.48	29.2
D2_40300	2	chimp	40300	C3A_2	1	40300	C4	CF	2015	23	2015-08-24	0.183086	2	12:10:00	0.0937469	NA	NA	2015-11-02	1595	9.6	1.93	2.02	146	1	B4	84	5.95238	44.0476	AGTTCC	1	S14	YG-ST-pl1-D240300_S14_L002_R1_001	L002	19.4	353.1	0.0549419	0.51	0.5	YG-ST-pl1-D240300_S14_L001_R1_001	L001	27.3	367.7	0.0742453	0.544	0.5	46.7
D2_40300_0116	2	chimp	40300	C3B_2	2	40300	C4	CF	2016	22	2016-01-06	0.367857	2	13:00:00	0.0146143	0.604	0.873	2016-01-13	819	10	1.87	1.85	148.9	2	B11	350	1.42857	48.5714	AGTTCC	3	S46	YG-ST-pl3-D2403000116_S46_L004_R1_001	L004	13	379.6	0.0342466	0.445	0.5	YG-ST-pl3-D2403000116_S46_L003_R1_001	L003	15.8	392.6	0.0402445	0.467	0.5	28.8
D2_4955	2	chimp	4955	C4A_2	1	4955	C3	CM	2015	25	2015-08-24	0.201829	2	12:10:00	0.14003	NA	NA	2015-10-29	1349	9.6	1.89	1.58	203.8	1	F3	305	1.63934	48.3607	TAGCTT	1	S10	YG-ST-pl1-D24955_S10_L002_R1_001	L002	11.1	353.1	0.0314359	0.478	0.5	YG-ST-pl1-D24955_S10_L001_R1_001	L001	13.4	367.7	0.0364428	0.496	0.5	24.5
D2_4955_0116	2	chimp	4955	C4B_2	2	4955	C3	CM	2016	23	2016-01-06	0.267857	2	13:00:00	0.0477503	0.849	0.927	2016-01-12	1205	10	1.89	0.36	123.1	2	F8	219	2.28311	47.7169	GCCAAT	3	S38	YG-ST-pl3-D249550116_S38_L004_R1_001	L004	22.2	379.6	0.0584826	0.52	0.51	YG-ST-pl3-D249550116_S38_L003_R1_001	L003	31.4	392.6	0.0799796	0.558	0.51	53.6
D3_20157	3	human	20157	H1A_3	1	20157	H1	HF	2015	25	2015-08-24	0.293714	3	11:56:00	0.0550699	NA	NA	2015-11-02	800	9.3	1.92	2.12	205.1	1	E4	74	6.75676	43.2432	AGTCAA	2	S29	YG-ST-pl2-D320157_S29_L003_R1_001	L003	56.3	354.4	0.15886	0.602	0.49	YG-ST-pl2-D320157_S29_L002_R1_001	L002	17.3	379.8	0.0455503	0.476	0.49	73.6
D3_20157_0116	3	human	20157	H1B_3	2	20157	H1	HF	2016	23	2016-01-06	0.228571	2	13:17:00	0.0344842	0.391	0.54	2016-01-15	466	10	1.87	1.75	117	2	E9	651	0.768049	49.232	ACAGTG	4	S53	YG-ST-pl4-D3201570116_S53_L005_R1_001	L005	4.1	375.1	0.0109304	0.3	0.5	YG-ST-pl4-D3201570116_S53_L004_R1_001	L004	23.3	395.1	0.0589724	0.508	0.5	27.4
D3_20961	3	human	20961	H2_3	1	20961	H2	HM	2015	20	2015-08-24	0.152871	3	11:56:00	0.0149161	NA	NA	2016-02-19	1578	8.9	1.9	2.21	137.2	1	E1	271	1.84502	48.155	ACAGTG	1	S5	YG-ST-pl1-D320961_S5_L002_R1_001	L002	10.8	353.1	0.0305862	0.399	0.51	YG-ST-pl1-D320961_S5_L001_R1_001	L001	22.5	367.7	0.0611912	0.478	0.5	33.3
D3_21792	3	human	21792	H3_3	1	21792	H3	HF	2015	24	2015-08-24	0.139243	3	11:56:00	0.0576923	NA	NA	2016-02-19	1123	9.1	1.9	2.05	171.8	1	A1	134	3.73134	46.2687	ATCACG	1	S1	YG-ST-pl1-D321792_S1_L002_R1_001	L002	6.6	353.1	0.0186916	0.347	0.5	YG-ST-pl1-D321792_S1_L001_R1_001	L001	58.1	367.7	0.158009	0.614	0.49	64.7
D3_28126	3	human	28126	H4_3	2	28126	H4	HM	2016	21	2016-01-06	0.291429	3	13:08:00	0.0204659	NA	NA	2016-01-12	407	10	1.89	1.38	38	2	A8	256	1.95312	48.0469	ATCACG	3	S33	YG-ST-pl3-D328162_S33_L004_R1_001	L004	16.5	379.6	0.0434668	0.463	0.51	YG-ST-pl3-D328162_S33_L003_R1_001	L003	49.9	392.6	0.127101	0.592	0.51	66.4
D3_28815	3	human	28815	H5A_3	1	28815	H5	HM	2015	27	2015-08-24	0.179771	3	11:56:00	0.0497203	NA	NA	2015-10-29	445	9.6	1.83	1.33	140.9	1	A3	159	3.14465	46.8553	GATCAG	2	S25	YG-ST-pl2-D328815_S25_L003_R1_001	L003	18.5	354.4	0.0522009	0.501	0.5	YG-ST-pl2-D328815_S25_L002_R1_001	L002	20.2	379.8	0.0531859	0.515	0.5	38.7
D3_28815_0116	3	human	28815	H5B_3	2	28815	H5	HM	2016	23	2016-01-06	0.228571	3	13:17:00	0.0298669	0.319	0.543	2016-01-13	642	10	1.85	2.05	167.5	2	A10	110	4.54545	45.4545	GATCAG	4	S57	YG-ST-pl4-D3288150116_S57_L005_R1_001	L005	18.5	375.1	0.0493202	0.457	0.5	YG-ST-pl4-D3288150116_S57_L004_R1_001	L004	44.6	395.1	0.112883	0.571	0.5	63.1
D3_29089	3	human	29089	H6_3	2	29089	H6	HF	2016	23	2016-01-06	NA	3	13:08:00	0.0820715	0.077	0.434	2016-01-13	306	10	1.87	2	117	2	E10	307	1.62866	48.3713	GATCAG	3	S41	YG-ST-pl3-D329089_S41_L004_R1_001	L004	23.1	379.6	0.0608535	0.484	0.5	YG-ST-pl3-D329089_S41_L003_R1_001	L003	13.7	392.6	0.0348956	0.423	0.5	36.8
D3_3647	3	chimp	3647	C1A_3	1	3647	C1	CF	2015	26	2015-08-24	0.179486	3	12:10:00	NA	NA	NA	2016-02-19	135	10	1.69	0.72	60.5	1	E2	303	1.65017	48.3498	ACAGTG	2	S21	YG-ST-pl2-D33647_S21_L003_R1_001	L003	10	354.4	0.0282167	0.417	0.5	YG-ST-pl2-D33647_S21_L002_R1_001	L002	37.2	379.8	0.0979463	0.554	0.49	47.2
D3_3647_0116	3	chimp	3647	C1B_3	2	3647	C1	CF	2016	24	2016-01-06	0.233357	3	13:17:00	0.112413	0.794	0.87	2016-01-15	303	10	1.89	1.94	121.9	2	A9	325	1.53846	48.4615	ATCACG	4	S49	YG-ST-pl4-D336470116_S49_L005_R1_001	L005	8.4	375.1	0.022394	0.387	0.49	YG-ST-pl4-D336470116_S49_L004_R1_001	L004	45.4	395.1	0.114908	0.592	0.49	53.8
D3_3649	3	chimp	3649	C2A_3	1	3649	C2	CM	2015	29	2015-08-24	0.195557	3	11:56:00	0.315804	NA	NA	2016-02-19	609	9.4	1.88	2.1	263.9	1	A2	247	2.02429	47.9757	ATCACG	2	S17	YG-ST-pl2-D33649_S17_L003_R1_001	L003	15.6	354.4	0.0440181	0.433	0.49	YG-ST-pl2-D33649_S17_L002_R1_001	L002	24.2	379.8	0.0637177	0.489	0.49	39.8
D3_3649_0116	3	chimp	3649	C2B_3	2	3649	C2	CM	2016	25	2016-01-06	0.347143	3	13:17:00	0.292845	0.861	0.938	2016-01-13	175	9.2	1.83	1.72	106.2	2	E11	625	0.8	49.2	AGTCAA	4	S61	YG-ST-pl4-D336490116_S61_L005_R1_001	L005	5.5	375.1	0.0146628	0.44	0.5	YG-ST-pl4-D336490116_S61_L004_R1_001	L004	9.3	395.1	0.0235383	0.494	0.49	14.8
D3_40300	3	chimp	40300	C3A_3	1	40300	C4	CF	2015	23	2015-08-24	0.183086	3	11:56:00	0.133217	NA	NA	2015-11-02	1802	9.7	1.88	1.93	214.7	1	A4	120	4.16667	45.8333	AGTCAA	1	S13	YG-ST-pl1-D340300_S13_L002_R1_001	L002	17.5	353.1	0.049561	0.451	0.5	YG-ST-pl1-D340300_S13_L001_R1_001	L001	14.4	367.7	0.0391624	0.425	0.5	31.9
D3_40300_0116	3	chimp	40300	C3B_3	2	40300	C4	CF	2016	22	2016-01-06	0.367857	3	13:08:00	0.0298669	0.854	0.946	2016-01-13	876	10	1.85	0.56	149.9	2	A11	490	1.02041	48.9796	AGTCAA	3	S45	YG-ST-pl3-D3403000116_S45_L004_R1_001	L004	18	379.6	0.0474183	0.467	0.5	YG-ST-pl3-D3403000116_S45_L003_R1_001	L003	20.4	392.6	0.0519613	0.48	0.5	38.4
D3_4955	3	chimp	4955	C4A_3	1	4955	C3	CM	2015	25	2015-08-24	0.201829	3	11:56:00	0.22049	NA	NA	2015-10-29	2356	9.8	1.92	0.82	100.4	1	E3	92.7	5.39374	44.6063	GATCAG	1	S9	YG-ST-pl1-D34955_S9_L002_R1_001	L002	22.6	353.1	0.0640045	0.566	0.5	YG-ST-pl1-D34955_S9_L001_R1_001	L001	16.6	367.7	0.0451455	0.518	0.49	39.2
D3_4955_0116	3	chimp	4955	C4B_3	2	4955	C3	CM	2016	23	2016-01-06	0.267857	3	13:08:00	0.0593178	0.819	0.953	2016-01-12	662	10	1.89	1.64	73.5	2	E8	408	1.22549	48.7745	ACAGTG	3	S37	YG-ST-pl3-D349550116_S37_L004_R1_001	L004	16.3	379.6	0.0429399	0.456	0.5	YG-ST-pl3-D349550116_S37_L003_R1_001	L003	15.8	392.6	0.0402445	0.463	0.5	32.1
D0_20157_0116	0	human	20157	H1B_0	2	20157	H1	HF	2016	23	2016-01-06	0.228571	3	13:30:00	0.0145286	0.887	NA	2016-01-15	1141	9.9	1.92	1.97	77.3	2	H9	345	1.44928	48.5507	ACTTGA	4	S56	YG-ST-pl4-D0201570116_S56_L005_R1_001	L005	6.9	375.1	0.0183951	0.59	0.49	YG-ST-pl4-D0201570116_S56_L004_R1_001	L004	7.7	395.1	0.0194887	0.612	0.48	14.6

## Sheet: Table_S2B
Table S2B: Biological and technical factors of interest with accompanying values for each sample. This file contains a glossary of the technical factors and their definitions for this study.
Technical factor	Definition
Sample_ID	Designator used when reporting results.
Cell_Line_ID	Name of the cell line.
SPSX	Species/Sex (C for Chimp or H for Human/M for Male or F for Female).
Batch	Differentiation batch designation (one batch of experiments in 2015, one in 2016).
Passage_At_Seed	Cell line passage at the day before experiments start, indicates the number of times line was passaged as a feeder free line. Each line was passaged 12-15 times on feeders before migrating to feeder free, the numbers below do not incorperate this information from feeders.
Start_Date	Date that Day 0 pellets were collected.
Density_At_Seed	The calculated density of the cell line the day before Day 0, when the line was split and seeded into experimental plates. Units are cellsx10^6/cm^2 (millions of cells per area).
Harvest_Time	Time of day cell pellet harvested for RNA extraction.
Harvest_Density	The calculated density of the cell line at the time the line was harvested. Units are cellsx10^6/cm^2 (millions of cells per area).
Purity	Due to overlapping of populations there are two estimates of purity: Purity doesn't include the part of the population that is overlapping and is thus a conservative estimate. Units are in %.
Max_Purity	Max_Purity assumes that any overlap is not from previous or future days and is thus the upper bound of purity. Units are in %.
RNA_Extraction_Date	Date that RNA was extracted from frozen pellets.
RNA_Conc	Concentration of RNA as determined using Nanodrop. Units are ng/μL.
RIN	RNA Integrity Number (RIN) score of RNA determined using Bioanalyzer.
260_280_RNA	Ratio of absorbance at 260/280, determined using nanodrop.
260_230_RNA	Ratio of absorbance at 260/230, determined using nanodrop.
DNA_Conc	Concentration of DNA as determined using Nanodrop. Units are ng/μL.
Lib_Prep_Batch	RNA-seq batch that each sample was prepared in.
Lib_Conc	Undiluted concentration of RNA-seq Library, determined using qPCR. Units are nM.
μL_sample	μL of sample used to prepare intermediate dilutions to 10 nM for pooling. Units are in μL.
μL_EB	μL of EB buffer used to prepare intermediate dilutions to 10 nM for pooling. Units are in μL.
Index_seq	Sequence of index used for pooling.
Seq_pool	Sequencing pool (mastermixes).
Lane_R1	Lane number when sequenced the first time. All samples from this run were run on the same flowcell.
Mseqs_R1	Reads obtained in sequencing the first time. Units are millions of reads.
Total_Lanereads_R1	Total reads for lane for the first round of sequencing. Units are millions of reads.
Lane_Prop_R1	Proportion of lane reads for first round of sequencing. Units are %.
Dups_R1	Duplicates as determined using FASTQC for first set of sequencing. Units are %.
GC_R1	GC content as determined using FASTQC for first set of sequencing. Units are %.
Lane_R2	Lane when sequenced the second time. All samples from this run were run on the same flowcell.
Mseqs_R2	Reads obtained in sequencing the second time. Units are millions of reads.
Total_Lanereads_R2	Total reads for lane for the second round of sequencing. Units are millions of reads.
Lane_Prop_R2	Proportion of lane reads for second round of sequencing. Units are %.
Dups_R2	Duplicates as determined using FASTQC for second set of sequencing. Units are %.
GC_R2	GC content as determined using FASTQC for second set of sequencing. Units are %.
Total_Reads	Sum of reads from both sequencing runs. Units are millions of reads.

## Sheet: Table_S3
Table S3: Purity estimates for each of the 64 samples based on gating (rather than k-means clustering, both described in “Methods”). Column A contains the Sample ID. Column B contains the purity estimate. The final row contains the outlier sample. Samples without purity estimates were assigned an “NA” designation.
Sample_ID	Purity
H1A_D0	NA
H2_D0	NA
H3_D0	NA
H4_D0	0.823
H5A_D0	NA
H5B_D0	0.857
H6_D0	0.862
C1A_D0	NA
C1B_D0	0.799
C2A_D0	NA
C2B_D0	0.956
C3A_D0	NA
C3B_D0	0.881
C4A_D0	NA
C4B_D0	0.872
H1A_D1	NA
H1B_D1	0.7302
H2_D1	NA
H3_D1	NA
H4_D1	0.7296
H5A_D1	NA
H5B_D1	0.761
H6_D1	0.7893
C1A_D1	NA
C1B_D1	0.6619
C2A_D1	NA
C2B_D1	0.7328
C3A_D1	NA
C3B_D1	0.6641
C4A_D1	NA
C4B_D1	0.7621
H1A_D2	NA
H1B_D2	0.802
H2_D2	NA
H3_D2	NA
H4_D2	0.627
H5A_D2	NA
H5B_D2	0.507
H6_D2	0.359
C1A_D2	NA
C1B_D2	0.895
C2A_D2	NA
C2B_D2	0.898
C3A_D2	NA
C3B_D2	0.604
C4A_D2	NA
C4B_D2	0.849
H1A_D3	NA
H1B_D3	0.391
H2_D3	NA
H3_D3	NA
H4_D3	NA
H5A_D3	NA
H5B_D3	0.319
H6_D3	0.077
C1A_D3	NA
C1B_D3	0.794
C2A_D3	NA
C2B_D3	0.861
C3A_D3	NA
C3B_D3	0.854
C4A_D3	NA
C4B_D3	0.819
H1B_D0	0.887

## Sheet: Table_S4A
Table S4A: Results of our technical factor analysis. Unadjusted P values from regression models with PCs 1-5 as response variables and recorded biological and technical variables as explanatory variables (performed using 63 samples).
PC #	Day	Species	Cell_Line_ID	Batch	Sex	Passage_At_Seed	Start_Date	Density_At_Seed	Harvest_Time	Harvest_Density	Purity	Max_Purity	RNA_Extraction_Date	RNA_Conc	RIN	260_280_RNA	260_230_RNA	DNA_Conc	Library_Prep_Batch	Library_Conc	uL_sample	uL_EB	Index_Seq	Seq_Pool	Lane_R1	Mseqs_R1	Total_Lanereads_R1	Lane_Prop_R1	Dups_R1	GC_R1	Lane_R2	Mseqs_R2	Total_Lanereads_R2	Lane_Prop_R2	Dups_R2	GC_R2	Total_Reads
PC1	0	0.145242	0.99859	0.741394	0.749509	0.59025	0.741394	0.494557	0	1.60801e-07	0.467523	0.567353	0.969753	0.000761339	0.0944412	0.0118863	0.675967	0.395569	0.741394	0.381512	0.0697138	0.0697138	0	0.909342	0.909342	0.0595469	0.790249	0.059588	0.0451439	0.457953	0.909342	0.770927	0.627095	0.802099	0.986916	0.837306	0.103122
PC2	0.366343	0	0	0.582803	0.726564	0.000686514	0.582803	0.186559	0.940394	0.00185767	0.00259377	0.00268347	0.918796	0.723229	0.847915	0.638395	0.419632	0.738706	0.582803	0.75041	0.282867	0.282867	0.815777	0.597532	0.597532	0.231776	0.473124	0.22811	0.0505966	0.0925241	0.597532	0.0228077	0.613395	0.0261998	0.945132	0.0803418	0.948758
PC3	0.16003	0.0179439	1.01179e-08	0.0418486	0.216629	0.0420954	0.0418486	0.249958	0.0118015	0.0104416	0.913948	0.488918	0.00287224	0.0616815	0.000656122	0.0398336	0.128242	0.17181	0.0418486	0.150277	0.562333	0.562333	0.0725261	0.000456423	0.000456423	0.347135	0.0118189	0.30048	0.435786	0.157477	0.000456423	0.780186	0.051037	0.858604	0.947655	0.0676802	0.451783
PC4	1.11022e-16	0.921728	0.955091	0.817247	0.664103	0.438619	0.817247	0.968988	7.76712e-13	0.897528	0.589293	0.362912	0.737658	0.367361	0.991165	0.338931	0.644799	0.347485	0.817247	0.405565	0.0172462	0.0172462	9.96296e-11	0.390484	0.390484	0.777397	0.645744	0.777299	0.36283	0.771651	0.390484	0.667737	0.898411	0.685611	0.409772	0.925436	0.949681
PC5	0.22067	0.985898	0.383928	0.00874774	0.181712	0.0196557	0.00874774	0.0720819	0.316113	0.682161	0.914493	0.464943	0.0324997	0.668544	5.27063e-08	0.000712913	0.861014	0.133765	0.00874774	0.134712	0.945812	0.945812	0.117203	0.0369186	0.0369186	0.130144	0.0126593	0.151837	0.444725	0.308276	0.0369186	0.937586	0.0543597	0.845549	0.432448	0.409282	0.165443

## Sheet: Table_S4B
Table S4B: Results of our technical factor analysis. Benjamini-Hochberg adjusted P values from regression models with PCs 1-5 as response variables and recorded biological and technical variables as explanatory variables (performed using 63 samples).
PC #	Cell_Line_ID	SPSX	Batch	Passage_At_Seed	Start_Date	Density_At_Seed	Harvest_Time	Harvest_Density	Purity	Max_Purity	RNA_Extraction_Date	RNA_Conc	RIN	260_280_RNA	260_230_RNA	DNA_Conc	Library_Prep_Batch	Library_Conc	uL_sample	uL_EB	Index_Seq	Seq_Pool	Lane_R1	Mseqs_R1	Total_Lanereads_R1	Lane_Prop_R1	Dups_R1	GC_R1	Lane_R2	Mseqs_R2	Total_Lanereads_R2	Lane_Prop_R2	Dups_R2	GC_R2	Total_Reads
PC1	0.99859	0.965601	0.965601	0.90145	0.965601	0.824262	0	3.51752e-06	0.802122	0.90145	0.986667	0.00888229	0.295129	0.0800038	0.944739	0.769161	0.965601	0.767806	0.239214	0.239214	0	0.983182	0.983182	0.22187	0.972913	0.22187	0.1881	0.801418	0.983182	0.968316	0.930013	0.972913	0.996862	0.983182	0.316602
PC2	0	0.90145	0.965601	0.00888229	0.90145	0.473156	0.983182	0.0203183	0.0260893	0.0260893	0.983182	0.965601	0.983182	0.933928	0.78123	0.965601	0.90145	0.965601	0.660022	0.660022	0.972913	0.90145	0.90145	0.563344	0.803851	0.562242	0.202988	0.294395	0.90145	0.128753	0.917471	0.14328	0.983182	0.260367	0.983182
PC3	2.95106e-07	0.179676	0.541572	0.179676	0.179676	0.599214	0.0800038	0.0794467	0.983182	0.822699	0.0264548	0.224881	0.00888229	0.179676	0.379585	0.448757	0.179676	0.41518	0.90145	0.90145	0.239473	0.00726127	0.00726127	0.75074	0.0800038	0.691895	0.791322	0.423977	0.00726127	0.968316	0.202988	0.983182	0.983182	0.239214	0.798607
PC4	0.983182	0.972913	0.94351	0.791322	0.972913	0.986667	3.39812e-11	0.983182	0.90145	0.765175	0.965601	0.765335	0.996862	0.75074	0.933928	0.75074	0.972913	0.771077	0.104072	0.104072	3.48704e-09	0.767806	0.767806	0.968316	0.933928	0.968316	0.765175	0.968316	0.767806	0.94351	0.983182	0.944739	0.771077	0.983182	0.983182
PC5	0.767806	0.0695843	0.467641	0.114658	0.0695843	0.239473	0.709229	0.944739	0.983182	0.802122	0.172347	0.94351	1.31766e-06	0.00888229	0.983182	0.380236	0.0695843	0.380236	0.983182	0.983182	0.35363	0.179466	0.179466	0.379585	0.0820508	0.41518	0.794152	0.700627	0.179466	0.983182	0.211399	0.983182	0.791322	0.771077	0.438674

## Sheet: Table_S4C
Table S4C: Results of our technical factor analysis. Unadjusted P values from regression models with day and species as the response variables and technical factors of interest as the explanatory variables (63 samples).
Biological variable of interest	Cell_Line_ID	Batch	Passage_At_Seed	Start_Date	Harvest_Time	Harvest_Density	Purity	Max_Purity	RNA_Extraction_Date	RNA_Conc	RIN	260_280_RNA	Library_Prep_Batch	Index_Seq	Seq_Pool	Lane_R1	Total_Lanereads_R1	Lane_R2
Day	1	1	0.999778	1	0.00049975	0.00120813	0.0747308	0.50599	1	0.0219473	0.443158	0.0196983	1	0.00049975	1	1	0.998586	1
Species	0.00049975	1	0.0122752	1	0.9995	0.00290162	0.00809726	0.00210687	1	0.128838	0.742755	0.524629	1	0.948526	1	1	0.920134	1

## Sheet: Table_S4D
Table S4D: Results of our technical factor analysis. Benjamini-Hochberg adjusted P values from regression models with day and species as the response variables and technical factors of interest as the explanatory variables (63 samples).
Biological variable of interest	Cell_Line_ID	SPSX	Batch	Passage_At_Seed	Start_Date	Harvest_Time	Harvest_Density	Purity	Max_Purity	RNA_Extraction_Date	RNA_Conc	RIN	260_280_RNA	Library_Prep_Batch	Index_Seq	Seq_Pool	Lane_R1	Total_Lanereads_R1	Lane_R2
Day	1	1	1	1	0.011994	0.0217463	0.489147	1	1	0.158021	1	0.157586	1	0.011994	1	1	1	1	1
Species	0.011994	1	0.110477	1	1	0.0348195	0.0832861	0.030339	1	0.77303	1	1	1	1	1	1	1	1	1

## Sheet: Table_S4E
Table S4E: Results of our technical factor analysis. Benjamini-Hochberg adjusted P values from from regression models with PCs 1-5 as response variables and recorded biological and technical variables as explanatory variables. This analysis contained 40 data points—the data averaged over technical replicates-- instead of the 63 individual samples.
PC #	Day (Benjamini-Hochberg adjusted p-values)	Species (Benjamini-Hochberg adjusted p-values)
PC1	0	0.479187
PC2	1	0
PC3	1.49461e-08	0.825392
PC4	0.167016	0.929614
PC5	0.507233	1

## Sheet: Table_S5A
Table S5A: Interspecies differential expression statistics from limma for day 0. This includes the ENSG gene ID (Gene), Gene name, log2 fold change (logFC), average expression level (AveExpr), t-statistic (t), P value (P.value), q-value (adj.P.Val), and log-odds (B). Lists are in order of smallest to largest adjusted P value.
Gene	Gene Name	logFC	AveExpr	t	P.Value	adj.P.Val	B
ENSG00000013364	MVP	-4.51851	3.1281	-18.964	6.11651e-27	6.30245e-23	50.1519
ENSG00000108187	PBLD	-3.58663	3.33706	-17.9143	1.10868e-25	5.7119e-22	47.5088
ENSG00000151498	ACAD8	2.63227	4.09678	16.9974	1.53592e-24	5.27538e-21	45.3965
ENSG00000011638	TMEM159	-1.95708	5.29785	-15.9684	3.28941e-23	8.47353e-20	42.5411
ENSG00000142541	RPL13A	4.8239	6.63209	15.6008	1.01334e-22	2.08828e-19	41.3963
ENSG00000122026	RPL21	4.46822	6.67621	15.3804	2.00504e-22	3.44332e-19	40.7416
ENSG00000144713	RPL32	5.42822	4.54401	15.0734	5.24041e-22	7.71389e-19	39.596
ENSG00000110958	PTGES3	-2.48093	3.85394	-14.6972	1.72715e-21	2.22456e-18	38.51
ENSG00000133104	SPG20	3.32139	6.29329	14.4211	4.19229e-21	4.79971e-18	37.7241
ENSG00000108515	ENO3	2.19091	7.6853	14.2069	8.39603e-21	8.65127e-18	37.0561
ENSG00000133818	RRAS2	2.90964	2.81566	14.0604	1.35497e-20	1.23981e-17	36.2905
ENSG00000167553	TUBA1C	4.51808	7.21566	14.041	1.44387e-20	1.23981e-17	36.5257
ENSG00000246493	SNHG8	-2.87414	6.92574	-13.9539	1.92144e-20	1.40833e-17	36.2365
ENSG00000161970	RPL26	5.07397	4.32673	13.9385	2.02148e-20	1.40833e-17	36.0376
ENSG00000113575	PPP2CA	2.0394	5.78239	13.9342	2.05017e-20	1.40833e-17	36.1789
ENSG00000112584	FAM120B	-1.32556	4.12838	-13.7533	3.72642e-20	2.31995e-17	35.5266
ENSG00000205581	HMGN1	2.50948	5.12791	13.7452	3.82756e-20	2.31995e-17	35.5368
ENSG00000157823	AP3S2	-1.97788	5.57729	-13.6623	5.04114e-20	2.88577e-17	35.2882
ENSG00000100380	ST13	3.07152	3.60107	13.5597	7.09432e-20	3.84736e-17	34.7978
ENSG00000188846	RPL14	3.38743	4.63956	13.5041	8.54469e-20	4.40222e-17	34.7217
ENSG00000023697	DERA	-2.05741	5.55527	-13.4502	1.02333e-19	5.02113e-17	34.5857
ENSG00000130741	EIF2S3	1.72384	5.59051	13.425	1.11383e-19	5.21677e-17	34.5041
ENSG00000128694	OSGEPL1	-2.11343	4.32003	-13.2936	1.73263e-19	7.76219e-17	34.0509
ENSG00000118579	MED28	1.61873	4.37594	13.2152	2.25851e-19	9.69653e-17	33.7853
ENSG00000049883	PTCD2	-1.76509	3.245	-13.0022	4.65543e-19	1.91878e-16	33.0223
ENSG00000167965	MLST8	1.34493	5.34553	12.9843	4.948e-19	1.96093e-16	33.0278
ENSG00000126934	MAP2K2	2.18252	4.87721	12.9681	5.23056e-19	1.99614e-16	32.9614
ENSG00000104112	SCG3	3.20413	3.6951	12.9567	5.43686e-19	2.00076e-16	32.912
ENSG00000244380	RP11-24C3.2	2.66148	5.96575	12.9448	5.66278e-19	2.01205e-16	32.8942
ENSG00000160200	CBS	2.44682	7.89449	12.8813	7.03813e-19	2.41736e-16	32.6533
ENSG00000106244	PDAP1	1.68957	5.03278	12.8595	7.58457e-19	2.52101e-16	32.6069
ENSG00000172115	CYCS	2.85704	3.67397	12.7854	9.77966e-19	3.14905e-16	32.2771
ENSG00000134333	LDHA	-1.4677	10.3039	-12.7565	1.08012e-18	3.3726e-16	32.2073
ENSG00000137992	DBT	-1.18022	6.26239	-12.7454	1.12232e-18	3.40128e-16	32.2036
ENSG00000147604	RPL7	3.94928	4.15616	12.7312	1.17875e-18	3.47025e-16	32.1148
ENSG00000198242	RPL23A	2.85063	8.01781	12.6874	1.37063e-18	3.92305e-16	31.9868
ENSG00000106615	RHEB	2.10951	4.40388	12.6104	1.7884e-18	4.98047e-16	31.7504
ENSG00000137563	GGH	2.04692	4.72505	12.5935	1.8966e-18	5.14278e-16	31.6977
ENSG00000167995	BEST1	2.26678	8.81407	12.5752	2.02069e-18	5.33878e-16	31.5931
ENSG00000196141	SPATS2L	4.30959	6.47837	12.5292	2.36977e-18	6.10453e-16	31.4816
ENSG00000171858	RPS21	2.50298	7.56005	12.4406	3.2243e-18	8.10323e-16	31.1402
ENSG00000168028	RPSA	1.96657	9.59623	12.4205	3.45878e-18	8.48555e-16	31.0498
ENSG00000124224	PPP4R1L	-2.13508	4.57835	-12.3709	4.1124e-18	9.85445e-16	30.923
ENSG00000125743	SNRPD2	2.4234	4.86791	12.3471	4.46735e-18	1.04617e-15	30.8547
ENSG00000124614	RPS10	2.30563	8.74154	12.2942	5.37645e-18	1.23109e-15	30.6162
ENSG00000071082	RPL31	2.46147	8.59118	12.2143	7.11392e-18	1.59352e-15	30.3393
ENSG00000127952	STYXL1	3.01091	3.8214	12.0014	1.50656e-17	3.3029e-15	29.5858
ENSG00000186666	BCDIN3D	-1.64933	2.33292	-11.9177	2.02698e-17	4.35124e-15	29.1714
ENSG00000186272	ZNF17	-1.53383	4.11238	-11.911	2.07558e-17	4.36465e-15	29.3399
ENSG00000198912	C1orf174	-1.61604	6.50806	-11.8424	2.64809e-17	5.45719e-15	29.0597
ENSG00000100104	SRRD	2.14067	3.50814	11.8337	2.73179e-17	5.51929e-15	29.0408
ENSG00000107959	PITRM1	-1.99507	7.2779	-11.7435	3.76835e-17	7.3883e-15	28.6904
ENSG00000006744	ELAC2	0.988546	7.40791	11.7411	3.80027e-17	7.3883e-15	28.6774
ENSG00000164841	TMEM74	-2.34377	3.2618	-11.6223	5.81317e-17	1.10924e-14	28.2676
ENSG00000176974	SHMT1	-1.65515	5.20399	-11.5842	6.66347e-17	1.24837e-14	28.1746
ENSG00000128973	CLN6	1.96873	4.77434	11.5153	8.53625e-17	1.57067e-14	27.9399
ENSG00000072756	TRNT1	-1.36154	5.32387	-11.4373	1.13064e-16	2.04388e-14	27.6346
ENSG00000101546	RBFA	-1.22889	4.13344	-11.4318	1.15327e-16	2.04885e-14	27.6497
ENSG00000163682	RPL9	2.04433	9.25141	11.3917	1.3333e-16	2.32853e-14	27.4116
ENSG00000163827	LRRC2	2.18988	5.9842	11.3801	1.38996e-16	2.38703e-14	27.4633
ENSG00000186635	ARAP1	2.03916	6.54437	11.3417	1.59735e-16	2.69821e-14	27.3024
ENSG00000183032	SLC25A21	-1.44574	4.01232	-11.2855	1.95789e-16	3.25389e-14	27.1208
ENSG00000064763	FAR2	2.08112	3.61552	11.2424	2.28932e-16	3.74431e-14	26.9343
ENSG00000180815	MAP3K15	-2.11843	4.42673	-11.1975	2.6952e-16	4.33927e-14	26.8095
ENSG00000109436	TBC1D9	-3.58664	6.44889	-11.1442	3.27219e-16	5.18718e-14	26.6157
ENSG00000106554	CHCHD3	1.86477	4.13442	11.1333	3.40523e-16	5.31629e-14	26.5815
ENSG00000104381	GDAP1	1.54475	4.97814	11.1159	3.62787e-16	5.57934e-14	26.4759
ENSG00000126261	UBA2	1.09357	5.6664	11.1066	3.75358e-16	5.68778e-14	26.4459
ENSG00000117862	TXNDC12	1.77932	3.67088	11.0905	3.98114e-16	5.94516e-14	26.4249
ENSG00000168818	STX18	1.3061	3.39187	11.0753	4.20829e-16	6.19461e-14	26.3669
ENSG00000011052	NME2	1.58314	7.55291	11.0459	4.68557e-16	6.66548e-14	26.1805
ENSG00000133710	SPINK5	4.8487	1.98125	11.0458	4.6861e-16	6.66548e-14	26.047
ENSG00000167969	ECI1	1.97307	3.91513	11.0437	4.72224e-16	6.66548e-14	26.2567
ENSG00000183718	TRIM52	-2.64705	3.6123	-10.9782	6.00136e-16	8.35648e-14	26.0017
ENSG00000138326	RPS24	2.21588	6.60605	10.957	6.48591e-16	8.91077e-14	25.8825
ENSG00000144362	PHOSPHO2	-1.76735	2.55505	-10.9066	7.80554e-16	1.05827e-13	25.7507
ENSG00000145982	FARS2	-1.2417	4.77077	-10.7657	1.31051e-15	1.74618e-13	25.2233
ENSG00000166024	C10orf28	-0.978173	5.73676	-10.7604	1.33636e-15	1.74618e-13	25.1773
ENSG00000142937	RPS8	1.72003	9.79742	10.76	1.33879e-15	1.74618e-13	25.1078
ENSG00000174080	CTSF	-5.45963	3.37598	-10.7384	1.44958e-15	1.86706e-13	25.0602
ENSG00000250009	AC018797.1	1.49514	4.44628	10.7271	1.51109e-15	1.92226e-13	25.1105
ENSG00000134077	THUMPD3	-0.986157	6.61037	-10.7029	1.65291e-15	2.07702e-13	24.9243
ENSG00000204516	MICB	-2.46005	2.89894	-10.6774	1.81599e-15	2.25445e-13	24.8694
ENSG00000111843	TMEM14C	1.61886	4.95701	10.6737	1.84122e-15	2.25856e-13	24.9062
ENSG00000103064	SLC7A6	-1.91703	5.82454	-10.5257	3.18702e-15	3.86342e-13	24.3459
ENSG00000142459	EVI5L	-1.87031	4.5047	-10.5132	3.33866e-15	4.00018e-13	24.3196
ENSG00000167552	TUBA1A	-1.12469	10.878	-10.4942	3.58263e-15	4.24315e-13	24.1206
ENSG00000054392	HHAT	-3.30036	2.20918	-10.4906	3.63088e-15	4.25143e-13	24.1299
ENSG00000164687	FABP5	2.51959	6.33478	10.477	3.81886e-15	4.42129e-13	24.1474
ENSG00000198755	RPL10A	1.42262	8.07901	10.4574	4.10816e-15	4.70339e-13	24.0035
ENSG00000186298	PPP1CC	1.14103	6.04065	10.4427	4.33925e-15	4.91337e-13	23.986
ENSG00000149823	C11orf2	1.27141	6.5018	10.4266	4.60752e-15	5.1189e-13	23.9297
ENSG00000110218	PANX1	1.4056	4.86529	10.4259	4.62013e-15	5.1189e-13	23.9822
ENSG00000100814	CCNB1IP1	1.5529	4.47886	10.4192	4.73623e-15	5.19171e-13	23.98
ENSG00000135049	AGTPBP1	1.00249	5.98988	10.3863	5.35497e-15	5.80817e-13	23.7926
ENSG00000153790	C7orf31	-2.30393	3.16956	-10.3801	5.47935e-15	5.88116e-13	23.7927
ENSG00000164062	APEH	1.07568	7.92097	10.3751	5.58263e-15	5.93025e-13	23.7062
ENSG00000065548	ZC3H15	1.02218	5.06812	10.3442	6.26514e-15	6.58735e-13	23.6678
ENSG00000253144	RP11-281O15.7	-6.23086	3.07399	-10.3118	7.07269e-15	7.36132e-13	23.54
ENSG00000178096	BOLA1	-2.23729	3.76637	-10.2983	7.43931e-15	7.66547e-13	23.5512
ENSG00000243989	ACY1	-1.49862	2.88708	-10.29	7.67415e-15	7.82915e-13	23.5015
ENSG00000150991	UBC	-1.26229	10.7839	-10.284	7.84809e-15	7.92811e-13	23.3408
ENSG00000157368	IL34	4.93213	2.28131	10.2363	9.38189e-15	9.3223e-13	23.1972
ENSG00000150756	FAM173B	-1.31506	3.30462	-10.2349	9.4298e-15	9.3223e-13	23.3185
ENSG00000196937	FAM3C	1.59926	4.6633	10.233	9.49963e-15	9.3223e-13	23.2996
ENSG00000127824	TUBA4A	-1.90623	7.06045	-10.2053	1.05386e-14	1.02443e-12	23.0708
ENSG00000175573	C11orf68	-0.990052	5.88087	-10.1941	1.0991e-14	1.04451e-12	23.0788
ENSG00000130768	SMPDL3B	1.83343	3.75902	10.1936	1.10106e-14	1.04451e-12	23.1542
ENSG00000138413	IDH1	1.43045	8.86928	10.1927	1.10493e-14	1.04451e-12	23.0145
ENSG00000142166	IFNAR1	1.59232	3.65359	10.15	1.297e-14	1.21493e-12	23.006
ENSG00000008283	CYB561	2.13053	4.1099	10.096	1.58848e-14	1.47456e-12	22.8017
ENSG00000123427	METTL21B	-1.51002	3.1717	-10.0929	1.60741e-14	1.47882e-12	22.7909
ENSG00000143207	RFWD2	1.01094	5.43086	10.0869	1.64408e-14	1.49917e-12	22.7095
ENSG00000106638	TBL2	-1.55851	6.53722	-10.0768	1.70774e-14	1.5417e-12	22.6564
ENSG00000146282	RARS2	-0.905426	6.69617	-10.0748	1.72065e-14	1.5417e-12	22.6058
ENSG00000114904	NEK4	0.998025	4.76135	10.0556	1.84963e-14	1.64298e-12	22.6141
ENSG00000147679	UTP23	-1.19105	3.83924	-10.0389	1.96993e-14	1.73488e-12	22.5897
ENSG00000140694	PARN	1.11724	5.76556	9.96543	2.59873e-14	2.26926e-12	22.2328
ENSG00000211584	SLC48A1	-1.66182	4.25281	-9.91754	3.11408e-14	2.69642e-12	22.1384
ENSG00000183621	ZNF438	-1.79775	2.38751	-9.9103	3.20043e-14	2.7481e-12	22.0768
ENSG00000167720	SRR	-1.05625	6.6998	-9.90439	3.2728e-14	2.78702e-12	21.949
ENSG00000146409	C6orf192	2.4412	4.33624	9.88308	3.54742e-14	2.99611e-12	22.0059
ENSG00000100519	PSMC6	1.45867	6.38388	9.85223	3.9868e-14	3.33256e-12	21.7812
ENSG00000131477	RAMP2	-1.99427	2.56299	-9.85067	4.01046e-14	3.33256e-12	21.8923
ENSG00000164924	YWHAZ	1.68829	7.41602	9.78928	5.061e-14	4.17188e-12	21.5226
ENSG00000170248	PDCD6IP	-0.770668	7.42986	-9.75915	5.67384e-14	4.63994e-12	21.3971
ENSG00000115109	EPB41L5	1.41033	4.71803	9.74192	6.05759e-14	4.91476e-12	21.4689
ENSG00000119705	SLIRP	1.37611	5.43601	9.7363	6.18823e-14	4.98153e-12	21.3785
ENSG00000006757	PNPLA4	1.89179	3.68896	9.73078	6.3194e-14	5.04768e-12	21.4533
ENSG00000198791	CNOT7	1.12807	6.33609	9.72662	6.41985e-14	5.08847e-12	21.3201
ENSG00000143479	DYRK3	-2.57146	4.216	-9.71017	6.8341e-14	5.37546e-12	21.3713
ENSG00000177879	AP3S1	1.87829	2.78819	9.68009	7.66209e-14	5.98108e-12	21.2519
ENSG00000147852	VLDLR	2.57729	6.56809	9.67137	7.92039e-14	6.13622e-12	21.2006
ENSG00000196683	TOMM7	1.66831	6.52333	9.61551	9.79721e-14	7.53362e-12	20.8829
ENSG00000107438	PDLIM1	2.46563	6.74308	9.61064	9.98069e-14	7.61785e-12	20.9316
ENSG00000176623	FAM82B	1.2127	5.14247	9.598	1.0473e-13	7.9348e-12	20.887
ENSG00000144712	CAND2	-1.73336	5.21081	-9.58154	1.11511e-13	8.36963e-12	20.8117
ENSG00000089876	DHX32	-1.20906	5.65189	-9.58018	1.12093e-13	8.36963e-12	20.7826
ENSG00000169684	CHRNA5	1.84278	3.23638	9.57763	1.13187e-13	8.3905e-12	20.8826
ENSG00000197586	ENTPD6	1.5863	5.50534	9.57446	1.14565e-13	8.43198e-12	20.825
ENSG00000159110	IFNAR2	-1.59085	3.09591	-9.54159	1.29869e-13	9.4833e-12	20.7466
ENSG00000164323	KIAA1430	1.60533	5.43988	9.53994	1.3069e-13	9.4833e-12	20.6369
ENSG00000002549	LAP3	-1.12713	6.64061	-9.52275	1.39552e-13	1.00555e-11	20.5053
ENSG00000197111	PCBP2	0.960446	8.19237	9.49779	1.53506e-13	1.09842e-11	20.3956
ENSG00000136942	RPL35	1.38614	8.0194	9.45608	1.80038e-13	1.27939e-11	20.238
ENSG00000196152	ZNF79	-1.93642	3.73097	-9.43886	1.92296e-13	1.35714e-11	20.3604
ENSG00000105053	VRK3	-0.939215	5.08185	-9.40074	2.22501e-13	1.55962e-11	20.1644
ENSG00000130413	STK33	1.90996	3.38362	9.34687	2.73501e-13	1.90416e-11	20.0085
ENSG00000196290	NIF3L1	1.0025	5.18909	9.3394	2.81442e-13	1.94629e-11	19.891
ENSG00000007062	PROM1	-1.78833	7.25162	-9.32759	2.94483e-13	2.0229e-11	19.7466
ENSG00000184575	XPOT	1.35815	5.6021	9.32224	3.00593e-13	2.0512e-11	19.8062
ENSG00000109762	SNX25	2.87835	4.34348	9.32031	3.02825e-13	2.05283e-11	19.9163
ENSG00000124615	MOCS1	-0.97521	5.03528	-9.2914	3.38355e-13	2.2787e-11	19.6951
ENSG00000197712	FAM114A1	2.38012	3.29667	9.28391	3.48214e-13	2.32987e-11	19.7616
ENSG00000198176	TFDP1	1.32489	3.34123	9.2554	3.88506e-13	2.58269e-11	19.6701
ENSG00000173011	TADA2B	-0.870209	5.55763	-9.24994	3.96744e-13	2.62055e-11	19.5396
ENSG00000136144	RCBTB1	-1.30554	7.0691	-9.24121	4.10268e-13	2.69261e-11	19.4409
ENSG00000145741	BTF3	1.41514	9.17713	9.22062	4.44055e-13	2.89092e-11	19.3259
ENSG00000103876	FAH	-1.11277	4.84266	-9.21943	4.46095e-13	2.89092e-11	19.4455
ENSG00000082153	BZW1	1.3826	6.85289	9.20916	4.64052e-13	2.98849e-11	19.3255
ENSG00000213672	NCKIPSD	1.36611	4.98037	9.18432	5.10585e-13	3.26774e-11	19.326
ENSG00000178700	DHFRL1	-1.56128	2.67155	-9.17851	5.22116e-13	3.32091e-11	19.3839
ENSG00000120686	UFM1	1.14889	6.25406	9.16735	5.45035e-13	3.44542e-11	19.1986
ENSG00000125885	MCM8	1.27692	5.53428	9.16305	5.54135e-13	3.47347e-11	19.2151
ENSG00000110697	PITPNM1	1.63763	5.87213	9.16207	5.56213e-13	3.47347e-11	19.2376
ENSG00000198830	HMGN2	1.6817	7.90141	9.14364	5.97113e-13	3.70642e-11	19.0476
ENSG00000163605	PPP4R2	1.8583	2.57178	9.12466	6.42388e-13	3.96357e-11	19.1776
ENSG00000014641	MDH1	-1.15452	9.02978	-9.12118	6.51069e-13	3.99322e-11	18.9437
ENSG00000177842	ZNF620	-1.07972	4.42148	-9.11343	6.70785e-13	4.0898e-11	19.0453
ENSG00000172113	NME6	0.943945	4.69478	9.08483	7.48961e-13	4.53958e-11	18.9824
ENSG00000140006	WDR89	-0.995671	4.96688	-9.06482	8.09021e-13	4.87494e-11	18.8392
ENSG00000214756	METTL12	-1.29511	3.7488	-9.05662	8.35025e-13	5.00238e-11	18.9044
ENSG00000172731	LRRC20	-1.34835	5.50744	-9.05023	8.55877e-13	5.07846e-11	18.7589
ENSG00000187522	HSPA14	-0.742425	6.75355	-9.04943	8.58525e-13	5.07846e-11	18.7006
ENSG00000149929	HIRIP3	-0.981875	5.59544	-9.04823	8.6251e-13	5.07846e-11	18.7374
ENSG00000143621	ILF2	1.13308	7.62295	9.04239	8.82164e-13	5.16467e-11	18.6598
ENSG00000105058	FAM32A	1.61786	2.76631	9.03879	8.94501e-13	5.20731e-11	18.8608
ENSG00000113657	DPYSL3	2.08898	8.75746	9.03732	8.99589e-13	5.20751e-11	18.6216
ENSG00000023228	NDUFS1	-0.709387	7.5195	-9.02424	9.46155e-13	5.44647e-11	18.5861
ENSG00000204228	HSD17B8	-2.35908	3.48558	-9.01915	9.64928e-13	5.52368e-11	18.7874
ENSG00000173915	USMG5	1.66005	3.07277	8.99861	1.04454e-12	5.94639e-11	18.7014
ENSG00000105771	SMG9	-0.921151	5.45735	-8.97039	1.16486e-12	6.59491e-11	18.4659
ENSG00000007341	ST7L	-0.998163	4.38953	-8.95695	1.22692e-12	6.9083e-11	18.4929
ENSG00000108272	DHRS11	-1.58386	5.27998	-8.9389	1.3156e-12	7.36734e-11	18.3503
ENSG00000073536	NLE1	-1.07076	7.07482	-8.93646	1.3281e-12	7.39595e-11	18.2532
ENSG00000102595	UGGT2	1.43345	4.35536	8.9351	1.33506e-12	7.39595e-11	18.4338
ENSG00000214013	GANC	-1.12501	3.81198	-8.9333	1.34439e-12	7.40779e-11	18.4305
ENSG00000092108	SCFD1	0.980004	6.22747	8.93113	1.35572e-12	7.41792e-11	18.2778
ENSG00000243244	STON1	-1.95167	3.41814	-8.9302	1.36062e-12	7.41792e-11	18.4517
ENSG00000165637	VDAC2	1.13783	7.57903	8.91872	1.42239e-12	7.71385e-11	18.1964
ENSG00000100605	ITPK1	1.44472	4.41735	8.91709	1.43135e-12	7.72181e-11	18.3013
ENSG00000113552	GNPDA1	1.12182	6.65096	8.91571	1.439e-12	7.72262e-11	18.1982
ENSG00000248275	CTC-338M12.3	-2.04157	2.81261	-8.91154	1.46242e-12	7.80765e-11	18.3795
ENSG00000145014	TMEM44	-1.54253	3.84027	-8.90801	1.48254e-12	7.86598e-11	18.357
ENSG00000246695	RP11-877E17.2	-2.03891	2.8289	-8.90695	1.48861e-12	7.86598e-11	18.3431
ENSG00000185418	TARSL2	1.88452	3.59318	8.89694	1.54739e-12	8.13486e-11	18.32
ENSG00000137135	C9orf100	-1.12194	5.31922	-8.88074	1.64751e-12	8.61725e-11	18.1488
ENSG00000189362	TMEM194B	-1.32489	3.11721	-8.87516	1.68345e-12	8.76074e-11	18.2345
ENSG00000160194	NDUFV3	-1.09003	5.54182	-8.84692	1.87798e-12	9.72398e-11	17.9861
ENSG00000121940	CLCC1	-0.996123	5.6828	-8.84307	1.90619e-12	9.82071e-11	17.9773
ENSG00000164008	C1orf50	-1.20599	4.4597	-8.84099	1.92159e-12	9.85077e-11	18.0455
ENSG00000112592	TBP	-0.73497	5.7941	-8.8224	2.06506e-12	1.05339e-10	17.8748
ENSG00000051620	HEBP2	2.38766	6.12755	8.8136	2.13671e-12	1.08457e-10	17.9348
ENSG00000106628	POLD2	-0.863087	7.67709	-8.81097	2.15853e-12	1.09027e-10	17.7664
ENSG00000157349	DDX19B	-0.784233	5.66164	-8.80874	2.17733e-12	1.0944e-10	17.8225
ENSG00000145725	PPIP5K2	-1.2327	6.71109	-8.80513	2.20798e-12	1.10442e-10	17.7634
ENSG00000153310	FAM49B	-0.70004	7.75356	-8.78761	2.36311e-12	1.1763e-10	17.6718
ENSG00000099797	TECR	1.3884	4.59392	8.78303	2.40547e-12	1.19163e-10	17.843
ENSG00000178802	MPI	-1.37373	5.00189	-8.78018	2.43217e-12	1.19909e-10	17.7698
ENSG00000175567	UCP2	3.00487	3.62667	8.77512	2.48041e-12	1.21705e-10	17.8617
ENSG00000197457	STMN3	2.07209	2.69214	8.77379	2.49321e-12	1.21754e-10	17.8437
ENSG00000115084	SLC35F5	1.19018	4.86288	8.76777	2.55203e-12	1.24039e-10	17.7733
ENSG00000111666	CHPT1	1.08563	4.05646	8.76075	2.62245e-12	1.26605e-10	17.7689
ENSG00000182923	CEP63	-0.877037	5.17825	-8.76007	2.62941e-12	1.26605e-10	17.6743
ENSG00000151116	UEVLD	-1.0609	3.74699	-8.75462	2.68562e-12	1.28251e-10	17.7705
ENSG00000182749	PAQR7	1.41831	3.54561	8.75434	2.68848e-12	1.28251e-10	17.784
ENSG00000168004	HRASLS5	3.73207	2.66792	8.74771	2.75857e-12	1.30988e-10	17.7333
ENSG00000106100	NOD1	-1.555	3.69843	-8.74634	2.7733e-12	1.31083e-10	17.7121
ENSG00000119004	CYP20A1	1.07391	4.1917	8.73667	2.87927e-12	1.3547e-10	17.6727
ENSG00000133943	C14orf159	-1.52036	5.06312	-8.71958	3.07668e-12	1.441e-10	17.5364
ENSG00000100353	EIF3D	-0.686601	9.19989	-8.71115	3.17899e-12	1.48218e-10	17.3652
ENSG00000187735	TCEA1	1.5713	6.12776	8.69245	3.41834e-12	1.5866e-10	17.3522
ENSG00000235381	RP11-477D19.2	-1.70394	2.41866	-8.67963	3.59293e-12	1.66016e-10	17.505
ENSG00000204843	DCTN1	0.919177	8.78264	8.66586	3.79025e-12	1.74351e-10	17.2002
ENSG00000112294	ALDH5A1	-1.43901	2.68098	-8.65561	3.94428e-12	1.8063e-10	17.4122
ENSG00000146833	TRIM4	-1.31056	4.49152	-8.64817	4.05991e-12	1.85103e-10	17.317
ENSG00000149483	TMEM138	1.46526	3.60164	8.64348	4.13447e-12	1.87672e-10	17.3358
ENSG00000138363	ATIC	1.21029	7.53279	8.62318	4.47389e-12	2.02188e-10	17.0426
ENSG00000188321	ZNF559	-2.0523	5.09598	-8.61723	4.57871e-12	2.06022e-10	17.1423
ENSG00000160993	ALKBH4	-1.0923	5.39124	-8.60389	4.82245e-12	2.16046e-10	17.0421
ENSG00000151093	OXSM	-1.64906	3.23606	-8.60224	4.85338e-12	2.16374e-10	17.2061
ENSG00000230349	RP11-547C18.2	4.30991	2.21509	8.60127	4.87177e-12	2.16374e-10	17.175
ENSG00000121005	CRISPLD1	1.42662	5.28118	8.58851	5.1196e-12	2.26336e-10	17.0256
ENSG00000241837	ATP5O	1.20268	5.24804	8.58749	5.14001e-12	2.26336e-10	17.0136
ENSG00000067177	PHKA1	2.33982	2.71953	8.56767	5.55183e-12	2.4343e-10	17.0809
ENSG00000150672	DLG2	-2.22682	3.68763	-8.54477	6.06934e-12	2.64994e-10	16.9793
ENSG00000173914	RBM4B	1.09896	5.34395	8.54219	6.13049e-12	2.66534e-10	16.8367
ENSG00000168803	ADAL	-0.754058	4.03242	-8.53103	6.40259e-12	2.77195e-10	16.8582
ENSG00000142528	ZNF473	-1.13558	5.20574	-8.52223	6.62579e-12	2.85658e-10	16.7808
ENSG00000122952	ZWINT	1.10868	6.78401	8.51163	6.90503e-12	2.96456e-10	16.6329
ENSG00000142173	COL6A2	2.65017	7.57614	8.49067	7.49203e-12	3.20323e-10	16.6406
ENSG00000121931	LRIF1	-1.12948	5.62415	-8.48769	7.57961e-12	3.22729e-10	16.6221
ENSG00000142512	SIGLEC10	-2.33371	3.20366	-8.48404	7.68814e-12	3.26002e-10	16.743
ENSG00000154920	EME1	-1.02657	5.62828	-8.48292	7.72168e-12	3.26083e-10	16.5795
ENSG00000179889	PDXDC1	0.877541	5.97554	8.46903	8.15109e-12	3.42812e-10	16.5202
ENSG00000083444	PLOD1	1.21303	6.54601	8.46506	8.27817e-12	3.46741e-10	16.4933
ENSG00000092020	PPP2R3C	-1.02629	5.35777	-8.45743	8.52784e-12	3.55753e-10	16.5141
ENSG00000131115	ZNF227	0.940793	4.44968	8.43329	9.36904e-12	3.89268e-10	16.4833
ENSG00000081870	HSPB11	1.85198	3.768	8.4321	9.41254e-12	3.89505e-10	16.5408
ENSG00000115946	PNO1	1.91732	2.2754	8.43046	9.47318e-12	3.90446e-10	16.5594
ENSG00000196262	PPIA	1.07692	9.44114	8.42235	9.77714e-12	4.01369e-10	16.2441
ENSG00000117410	ATP6V0B	1.40712	6.96033	8.41504	1.00599e-11	4.11338e-10	16.2751
ENSG00000149582	TMEM25	-1.63895	5.23987	-8.40535	1.04474e-11	4.25494e-10	16.3234
ENSG00000185261	KIAA0825	-1.60184	3.05364	-8.40025	1.06573e-11	4.32334e-10	16.4393
ENSG00000196227	C20orf177	0.891571	5.6691	8.36527	1.22148e-11	4.93572e-10	16.1284
ENSG00000148175	STOM	1.9719	3.49784	8.36308	1.232e-11	4.95407e-10	16.2491
ENSG00000109911	ELP4	-0.926781	4.88998	-8.36232	1.23563e-11	4.95407e-10	16.1514
ENSG00000150054	MPP7	1.41599	2.67121	8.35019	1.29554e-11	5.17286e-10	16.2439
ENSG00000170889	RPS9	1.2685	8.58352	8.34926	1.30024e-11	5.17286e-10	15.9697
ENSG00000174327	SLC16A13	-1.91787	2.89924	-8.32818	1.41173e-11	5.59479e-10	16.1725
ENSG00000122565	CBX3	0.779672	6.36902	8.31979	1.45873e-11	5.75889e-10	15.9016
ENSG00000163902	RPN1	-0.923266	9.51037	-8.31154	1.50647e-11	5.9247e-10	15.8167
ENSG00000160201	U2AF1	0.778972	6.69613	8.30722	1.53207e-11	6.00245e-10	15.8451
ENSG00000241468	ATP5J2	1.18352	6.19156	8.2785	1.71386e-11	6.68925e-10	15.7695
ENSG00000006837	CDKL3	0.871502	5.06627	8.27496	1.73773e-11	6.72825e-10	15.8152
ENSG00000005156	LIG3	0.899197	6.84093	8.27433	1.74204e-11	6.72825e-10	15.713
ENSG00000147471	PROSC	-1.02049	5.1549	-8.27412	1.74344e-11	6.72825e-10	15.7884
ENSG00000127580	WDR24	-0.835386	5.19826	-8.26798	1.78575e-11	6.86582e-10	15.7907
ENSG00000168259	DNAJC7	1.93243	2.99426	8.24731	1.93595e-11	7.41562e-10	15.8557
ENSG00000109586	GALNT7	1.47658	6.22126	8.23814	2.00658e-11	7.65771e-10	15.5897
ENSG00000187742	SECISBP2	0.855455	6.65856	8.23641	2.02016e-11	7.66562e-10	15.5722
ENSG00000108423	TUBD1	-0.916548	4.14823	-8.23598	2.02353e-11	7.66562e-10	15.7284
ENSG00000132970	WASF3	-1.25849	5.73787	-8.23428	2.03703e-11	7.68848e-10	15.6181
ENSG00000120725	SIL1	-1.19366	4.70555	-8.2252	2.11063e-11	7.93721e-10	15.6843
ENSG00000072042	RDH11	0.785349	6.43558	8.21686	2.18049e-11	8.17011e-10	15.5148
ENSG00000138376	BARD1	-1.2228	4.65719	-8.21011	2.23879e-11	8.35815e-10	15.594
ENSG00000157570	TSPAN18	-2.38213	5.29416	-8.20729	2.2636e-11	8.42028e-10	15.5687
ENSG00000145247	OCIAD2	2.10433	5.41733	8.20468	2.28686e-11	8.4762e-10	15.5252
ENSG00000256045	MTRNR2L10	2.79432	4.3353	8.18624	2.45781e-11	9.07716e-10	15.5512
ENSG00000172986	GXYLT2	-2.03578	2.66516	-8.17901	2.52827e-11	9.30404e-10	15.5968
ENSG00000181038	METTL23	-1.17666	4.98451	-8.16788	2.64071e-11	9.68323e-10	15.4025
ENSG00000114735	HEMK1	1.63871	3.11203	8.16426	2.67833e-11	9.78636e-10	15.5505
ENSG00000162994	C2orf63	-1.54358	3.27444	-8.15624	2.7636e-11	1.00448e-09	15.4919
ENSG00000167874	TMEM88	-3.73544	3.86635	-8.15579	2.76855e-11	1.00448e-09	15.5183
ENSG00000171530	TBCA	1.51724	7.42957	8.13553	2.99677e-11	1.08346e-09	15.1742
ENSG00000166411	IDH3A	-0.985378	5.85991	-8.128	3.08642e-11	1.11197e-09	15.1762
ENSG00000126107	HECTD3	1.07097	5.82502	8.12114	3.17026e-11	1.1382e-09	15.2239
ENSG00000180694	TMEM64	2.78694	4.99369	8.11885	3.19888e-11	1.14449e-09	15.2821
ENSG00000163832	C3orf75	0.999374	4.50149	8.09616	3.49578e-11	1.24638e-09	15.1726
ENSG00000158850	B4GALT3	-0.821687	6.3994	-8.07824	3.74976e-11	1.33048e-09	14.966
ENSG00000041802	LSG1	1.04795	5.37022	8.07771	3.75746e-11	1.33048e-09	15.0137
ENSG00000087301	TXNDC16	1.72225	3.01329	8.0732	3.82442e-11	1.34955e-09	15.1993
ENSG00000107937	GTPBP4	0.851348	7.05953	8.06622	3.93033e-11	1.38133e-09	14.895
ENSG00000100296	THOC5	-0.809452	7.33707	-8.06551	3.94128e-11	1.38133e-09	14.8884
ENSG00000124356	STAMBP	-0.656638	5.91362	-8.06313	3.97806e-11	1.38949e-09	14.927
ENSG00000109919	MTCH2	0.938961	6.17522	8.05319	4.13603e-11	1.43979e-09	14.8757
ENSG00000108651	UTP6	0.772801	6.09605	8.04139	4.33155e-11	1.49809e-09	14.838
ENSG00000144843	ADPRH	-1.33522	3.86152	-8.04132	4.33259e-11	1.49809e-09	15.0048
ENSG00000172915	NBEA	-1.58606	5.55405	-8.04029	4.35018e-11	1.49914e-09	14.8611
ENSG00000079277	MKNK1	1.21719	3.68136	8.03937	4.36586e-11	1.49953e-09	15.0183
ENSG00000142156	COL6A1	3.00718	8.05724	8.03367	4.46434e-11	1.52826e-09	14.8611
ENSG00000155666	JMJD5	-1.19085	3.62207	-8.00942	4.90899e-11	1.67491e-09	14.8884
ENSG00000167778	SPRYD3	-0.963001	4.5332	-8.00713	4.95331e-11	1.68445e-09	14.8509
ENSG00000118363	SPCS2	1.4861	3.31971	7.98311	5.44188e-11	1.84451e-09	14.8354
ENSG00000078668	VDAC3	1.02076	6.12556	7.97385	5.64275e-11	1.90632e-09	14.5839
ENSG00000063761	ADCK1	-1.33566	4.27913	-7.97174	5.68962e-11	1.91182e-09	14.6808
ENSG00000078549	ADCYAP1R1	-2.693	3.67432	-7.97145	5.69611e-11	1.91182e-09	14.6849
ENSG00000165272	AQP3	-1.96637	3.20491	-7.96124	5.92842e-11	1.98333e-09	14.7642
ENSG00000145782	ATG12	-0.614502	6.0162	-7.95954	5.96813e-11	1.99015e-09	14.5254
ENSG00000143341	HMCN1	-2.7899	4.84712	-7.9582	5.99953e-11	1.99417e-09	14.6107
ENSG00000188042	ARL4C	-1.67458	5.71442	-7.95011	6.19256e-11	2.05171e-09	14.4979
ENSG00000085449	WDFY1	1.49835	5.03378	7.94132	6.40971e-11	2.11685e-09	14.545
ENSG00000069248	NUP133	-0.68066	7.68164	-7.926	6.80607e-11	2.24057e-09	14.3307
ENSG00000156172	C8orf37	-1.67846	3.7023	-7.9243	6.85156e-11	2.2464e-09	14.5898
ENSG00000174989	FBXW8	-1.30589	4.19825	-7.92371	6.86741e-11	2.2464e-09	14.5432
ENSG00000073792	IGF2BP2	1.48621	4.33611	7.88128	8.10967e-11	2.64437e-09	14.3846
ENSG00000160688	FLAD1	-0.792009	7.09091	-7.87876	8.19033e-11	2.66225e-09	14.156
ENSG00000173226	IQCB1	1.08173	3.73989	7.87153	8.42557e-11	2.7301e-09	14.3627
ENSG00000236540	AC006547.13	-1.42148	1.99665	-7.85569	8.9655e-11	2.89594e-09	14.3743
ENSG00000155099	TMEM55A	1.63738	3.36994	7.8523	9.08523e-11	2.92544e-09	14.2511
ENSG00000160326	SLC2A6	1.56564	4.7759	7.84964	9.18059e-11	2.94694e-09	14.2573
ENSG00000129219	PLD2	1.4308	5.20894	7.83263	9.81375e-11	3.1404e-09	14.1497
ENSG00000126777	KTN1	0.7349	8.70191	7.81046	1.07046e-10	3.41487e-09	13.8783
ENSG00000108591	DRG2	-0.845359	6.60261	-7.79721	1.12754e-10	3.58585e-09	13.8709
ENSG00000164258	NDUFS4	-1.22346	6.4826	-7.7956	1.13468e-10	3.59747e-09	13.8606
ENSG00000081154	PCNP	0.705041	6.06417	7.79392	1.14222e-10	3.61026e-09	13.8995
ENSG00000148481	FAM188A	-0.798344	5.49714	-7.78909	1.16405e-10	3.66801e-09	13.937
ENSG00000103249	CLCN7	1.22439	5.6884	7.77786	1.21645e-10	3.82145e-09	13.8775
ENSG00000181938	GINS3	-1.00744	5.75776	-7.75646	1.32293e-10	4.1433e-09	13.742
ENSG00000186416	NKRF	-0.846636	5.78246	-7.74826	1.36618e-10	4.2658e-09	13.7377
ENSG00000157870	C1orf93	1.20605	3.64869	7.74121	1.40449e-10	4.37217e-09	13.8556
ENSG00000159147	DONSON	-0.742246	6.27768	-7.7349	1.43966e-10	4.46221e-09	13.6337
ENSG00000165138	ANKS6	1.11326	5.53842	7.73447	1.44208e-10	4.46221e-09	13.6963
ENSG00000151148	UBE3B	-0.917343	6.39196	-7.72507	1.49626e-10	4.61602e-09	13.613
ENSG00000066855	MTFR1	-1.1535	5.73329	-7.71893	1.53276e-10	4.7145e-09	13.6141
ENSG00000169857	AVEN	-1.27085	5.31277	-7.70836	1.59761e-10	4.89934e-09	13.6215
ENSG00000248487	ABHD14A	-1.84052	2.84986	-7.69469	1.68565e-10	5.15398e-09	13.761
ENSG00000010165	METTL13	1.03693	6.28856	7.68723	1.73568e-10	5.29124e-09	13.4435
ENSG00000127720	C12orf26	-1.18494	3.99356	-7.68096	1.77891e-10	5.40706e-09	13.5842
ENSG00000050393	CCDC90A	1.15337	4.54245	7.6774	1.80392e-10	5.4607e-09	13.5672
ENSG00000141002	TCF25	0.857117	6.2356	7.67694	1.80716e-10	5.4607e-09	13.4365
ENSG00000110906	KCTD10	-0.95014	7.35574	-7.66776	1.87348e-10	5.64455e-09	13.3375
ENSG00000119335	SET	1.10191	6.74429	7.66558	1.88955e-10	5.66151e-09	13.3364
ENSG00000048740	CELF2	1.67397	6.52244	7.66551	1.8901e-10	5.66151e-09	13.4382
ENSG00000106484	MEST	3.04883	5.07536	7.66356	1.9046e-10	5.68841e-09	13.4961
ENSG00000147124	ZNF41	-1.34636	3.87943	-7.65774	1.94856e-10	5.80287e-09	13.5186
ENSG00000170852	KBTBD2	-0.74972	6.93133	-7.64859	2.0198e-10	5.99769e-09	13.2884
ENSG00000157869	RAB28	-1.02932	4.60461	-7.64426	2.05442e-10	6.08298e-09	13.3849
ENSG00000177666	PNPLA2	1.08888	4.97654	7.64048	2.08512e-10	6.15617e-09	13.4124
ENSG00000197345	MRPL21	1.12152	4.87251	7.63428	2.13644e-10	6.28967e-09	13.3417
ENSG00000185238	PRMT3	-0.874267	6.23524	-7.62813	2.18864e-10	6.4199e-09	13.2069
ENSG00000106609	C7orf42	0.822762	6.03702	7.6276	2.19313e-10	6.4199e-09	13.2536
ENSG00000125247	TMTC4	0.895287	5.56806	7.62326	2.23085e-10	6.5118e-09	13.2988
ENSG00000165275	RG9MTD3	-0.796326	2.8539	-7.6193	2.26576e-10	6.57166e-09	13.4523
ENSG00000103148	NPRL3	1.06375	4.80504	7.61892	2.26913e-10	6.57166e-09	13.3052
ENSG00000125691	RPL23	1.26326	8.35449	7.61877	2.27049e-10	6.57166e-09	13.1305
ENSG00000049246	PER3	-2.06074	3.40106	-7.61093	2.34138e-10	6.75786e-09	13.3701
ENSG00000000457	SCYL3	-1.049	4.33191	-7.60409	2.40508e-10	6.92233e-09	13.3026
ENSG00000257337	RP11-983P16.4	1.59347	5.0355	7.59981	2.4458e-10	7.01994e-09	13.2312
ENSG00000165119	HNRNPK	0.515865	9.16018	7.5975	2.46815e-10	7.0644e-09	13.0379
ENSG00000203705	TATDN3	1.11234	3.98666	7.58972	2.54464e-10	7.26315e-09	13.2528
ENSG00000160284	C21orf56	1.92891	3.99421	7.58806	2.56129e-10	7.29047e-09	13.2546
ENSG00000143977	SNRPG	1.34521	5.89062	7.57918	2.65205e-10	7.52802e-09	13.0576
ENSG00000173511	VEGFB	2.00886	4.25734	7.57796	2.66481e-10	7.54347e-09	13.2766
ENSG00000100577	GSTZ1	1.42317	4.70343	7.56972	2.75241e-10	7.77008e-09	13.1424
ENSG00000134278	SPIRE1	1.72515	4.27967	7.56678	2.78427e-10	7.83855e-09	13.177
ENSG00000151092	NGLY1	-0.843689	5.99073	-7.56525	2.80105e-10	7.86431e-09	12.9817
ENSG00000112096	SOD2	-0.863199	4.53775	-7.55469	2.91963e-10	8.16266e-09	13.0584
ENSG00000011304	PTBP1	1.80336	7.22474	7.55438	2.92316e-10	8.16266e-09	12.9149
ENSG00000143537	ADAM15	1.12362	4.78204	7.5439	3.04584e-10	8.48225e-09	13.0093
ENSG00000100796	SMEK1	0.989808	3.62327	7.5339	3.16773e-10	8.79793e-09	13.0649
ENSG00000148296	SURF6	0.985687	5.04685	7.51806	3.37092e-10	9.33709e-09	12.8808
ENSG00000184743	ATL3	-0.86551	6.21473	-7.51244	3.44608e-10	9.51179e-09	12.7901
ENSG00000103091	WDR59	1.19559	5.6254	7.51149	3.4589e-10	9.51179e-09	12.8287
ENSG00000145723	GIN1	-0.908302	4.09082	-7.51129	3.46169e-10	9.51179e-09	12.9232
ENSG00000187123	LYPD6	1.7036	2.375	7.49735	3.65636e-10	1.002e-08	13.0067
ENSG00000167377	ZNF23	-1.13651	5.23984	-7.49189	3.73551e-10	1.02097e-08	12.78
ENSG00000151729	SLC25A4	0.93145	5.81669	7.48253	3.87525e-10	1.05636e-08	12.6775
ENSG00000088205	DDX18	1.15926	3.90135	7.4784	3.93857e-10	1.07079e-08	12.8179
ENSG00000186806	VSIG10L	-1.37285	4.40539	-7.47234	4.0334e-10	1.09171e-08	12.7618
ENSG00000100567	PSMA3	1.07083	7.19723	7.47213	4.03668e-10	1.09171e-08	12.5853
ENSG00000159753	RLTPR	1.71132	4.01581	7.45327	4.34679e-10	1.17249e-08	12.7009
ENSG00000185009	AP3M1	-0.699946	6.90721	-7.44949	4.4117e-10	1.1869e-08	12.4993
ENSG00000099817	POLR2E	1.161	4.56645	7.44658	4.46234e-10	1.1974e-08	12.6721
ENSG00000108587	GOSR1	1.04207	4.04911	7.43202	4.72491e-10	1.26456e-08	12.6457
ENSG00000136003	ISCU	0.954322	4.84344	7.4302	4.75876e-10	1.27032e-08	12.5509
ENSG00000197363	ZNF517	1.36623	2.44097	7.42556	4.84612e-10	1.2903e-08	12.7377
ENSG00000237943	RP11-5N23.2	2.74056	2.62404	7.40817	5.18829e-10	1.37784e-08	12.6751
ENSG00000160214	RRP1	0.713363	6.04059	7.40492	5.25493e-10	1.39195e-08	12.3549
ENSG00000123600	METTL8	0.946962	3.43691	7.40378	5.27848e-10	1.3946e-08	12.5612
ENSG00000070770	CSNK2A2	0.766304	5.76765	7.40125	5.33128e-10	1.40489e-08	12.3998
ENSG00000146112	KIAA1949	-1.15887	6.48249	-7.40061	5.34468e-10	1.40489e-08	12.3581
ENSG00000172889	EGFL7	1.44797	4.01739	7.39541	5.45472e-10	1.43016e-08	12.5333
ENSG00000176393	RNPEP	0.903408	6.17701	7.38861	5.60223e-10	1.46376e-08	12.3231
ENSG00000165355	FBXO33	0.787001	4.77167	7.3882	5.61127e-10	1.46376e-08	12.4584
ENSG00000119820	YIPF4	-0.870097	5.06103	-7.38372	5.71089e-10	1.48599e-08	12.3737
ENSG00000161203	AP2M1	-0.462277	9.9749	-7.38035	5.78696e-10	1.499e-08	12.1852
ENSG00000168938	PPIC	2.31223	2.65197	7.38021	5.79001e-10	1.499e-08	12.574
ENSG00000203666	EFCAB2	1.32251	2.45335	7.3733	5.94919e-10	1.53365e-08	12.5274
ENSG00000100401	RANGAP1	0.791228	8.08259	7.37311	5.9536e-10	1.53365e-08	12.1731
ENSG00000109332	UBE2D3	0.490186	7.24417	7.36483	6.15017e-10	1.58033e-08	12.1621
ENSG00000254934	RP11-587D21.5	2.77602	4.49455	7.36219	6.21436e-10	1.58961e-08	12.2759
ENSG00000107902	LHPP	-1.6505	3.11011	-7.36207	6.21711e-10	1.58961e-08	12.4347
ENSG00000013583	HEBP1	-1.73623	4.93769	-7.34471	6.65543e-10	1.69746e-08	12.1984
ENSG00000112039	FANCE	0.876062	4.54661	7.34103	6.75213e-10	1.71787e-08	12.2408
ENSG00000162819	BROX	-0.862344	5.77477	-7.33906	6.80466e-10	1.72698e-08	12.1327
ENSG00000113643	RARS	-0.616012	7.95743	-7.33451	6.92709e-10	1.75373e-08	12.0236
ENSG00000174586	ZNF497	-1.86795	2.72531	-7.33182	7.00067e-10	1.7663e-08	12.3738
ENSG00000061794	MRPS35	1.02096	4.96123	7.33144	7.01102e-10	1.7663e-08	12.1424
ENSG00000143889	HNRPLL	-0.564116	7.11992	-7.32955	7.06319e-10	1.7751e-08	12.0278
ENSG00000159259	CHAF1B	0.921248	3.92918	7.31762	7.40189e-10	1.85569e-08	12.2222
ENSG00000127220	ABHD8	-1.45492	4.94931	-7.31371	7.51608e-10	1.87975e-08	12.0837
ENSG00000132906	CASP9	-1.04191	4.92539	-7.30567	7.7572e-10	1.93536e-08	12.036
ENSG00000110057	UNC93B1	1.37685	3.18735	7.29889	7.96611e-10	1.98268e-08	12.2225
ENSG00000029153	ARNTL2	1.10671	3.83187	7.2968	8.03178e-10	1.99241e-08	12.1409
ENSG00000167535	CACNB3	-2.1632	4.88481	-7.29642	8.04391e-10	1.99241e-08	12.1522
ENSG00000078725	DBC1	-1.76273	5.10352	-7.28716	8.34137e-10	2.05818e-08	11.936
ENSG00000235162	C12orf75	-1.13475	4.93494	-7.28692	8.34936e-10	2.05818e-08	11.9828
ENSG00000002919	SNX11	-0.591464	5.43058	-7.28218	8.50586e-10	2.09175e-08	11.9292
ENSG00000138792	ENPEP	-2.90734	3.06507	-7.26991	8.92529e-10	2.18967e-08	12.1562
ENSG00000102531	FNDC3A	-1.11846	6.96574	-7.25956	9.29529e-10	2.27334e-08	11.7644
ENSG00000168661	ZNF30	-1.23157	3.40901	-7.25914	9.31047e-10	2.27334e-08	12.0271
ENSG00000106009	BRAT1	1.00346	5.87331	7.25826	9.34281e-10	2.27585e-08	11.8116
ENSG00000183020	AP2A2	0.794709	6.87688	7.25437	9.48634e-10	2.30536e-08	11.7705
ENSG00000203875	SNHG5	2.58394	6.4921	7.24663	9.77866e-10	2.37081e-08	11.7558
ENSG00000006530	AGK	-0.640712	5.877	-7.24199	9.95855e-10	2.40875e-08	11.7313
ENSG00000092758	COL9A3	2.94251	5.17801	7.2352	1.02271e-09	2.46793e-08	11.8362
ENSG00000146223	RPL7L1	1.39008	4.36531	7.23356	1.0293e-09	2.47802e-08	11.8473
ENSG00000229117	RPL41	1.17977	10.5674	7.23287	1.03211e-09	2.47898e-08	11.6069
ENSG00000111271	ACAD10	2.20707	3.3381	7.23154	1.03749e-09	2.48612e-08	11.9772
ENSG00000134248	HBXIP	1.06979	4.9466	7.22535	1.06301e-09	2.54137e-08	11.7768
ENSG00000107223	EDF1	1.25288	5.83797	7.21901	1.08974e-09	2.59924e-08	11.6738
ENSG00000182541	LIMK2	0.803983	5.29423	7.21716	1.09771e-09	2.6122e-08	11.6942
ENSG00000138495	COX17	-1.2475	6.42782	-7.21416	1.11067e-09	2.63695e-08	11.6115
ENSG00000110090	CPT1A	3.18467	3.4402	7.20817	1.13708e-09	2.69344e-08	11.8988
ENSG00000175582	RAB6A	1.42971	2.71576	7.20669	1.14369e-09	2.7029e-08	11.8978
ENSG00000167930	ITFG3	0.93459	6.22202	7.20366	1.15737e-09	2.72896e-08	11.5843
ENSG00000143494	VASH2	1.86886	6.81927	7.19027	1.2198e-09	2.86958e-08	11.4868
ENSG00000173451	THAP2	-1.30676	2.10856	-7.1804	1.26789e-09	2.97245e-08	11.813
ENSG00000161714	PLCD3	1.43439	4.88621	7.18012	1.26929e-09	2.97245e-08	11.6549
ENSG00000099800	TIMM13	1.38848	4.87494	7.17197	1.31053e-09	3.06014e-08	11.5559
ENSG00000119616	FCF1	1.1704	3.19862	7.17155	1.31268e-09	3.06014e-08	11.7053
ENSG00000125734	GPR108	1.20404	4.87321	7.16996	1.32089e-09	3.07233e-08	11.6399
ENSG00000012963	UBR7	-0.641858	6.49646	-7.16407	1.35175e-09	3.13704e-08	11.3945
ENSG00000068400	GRIPAP1	1.01323	4.18731	7.16326	1.35603e-09	3.1399e-08	11.5852
ENSG00000114999	TTL	1.87983	3.45814	7.1608	1.36917e-09	3.16322e-08	11.7107
ENSG00000130414	NDUFA10	-0.651192	6.08981	-7.15656	1.39214e-09	3.20908e-08	11.4
ENSG00000003147	ICA1	1.7363	3.47974	7.1527	1.4134e-09	3.25082e-08	11.5506
ENSG00000105618	PRPF31	0.762117	6.82927	7.14893	1.43442e-09	3.29182e-08	11.3376
ENSG00000136935	GOLGA1	1.24776	2.62924	7.13045	1.54218e-09	3.53124e-08	11.5922
ENSG00000078142	PIK3C3	0.691722	5.57862	7.12043	1.60399e-09	3.66464e-08	11.3328
ENSG00000172954	LCLAT1	-0.818953	4.96686	-7.11683	1.62678e-09	3.70849e-08	11.3382
ENSG00000147202	DIAPH2	1.53443	5.3873	7.11598	1.63219e-09	3.71261e-08	11.3426
ENSG00000172869	DMXL1	1.53201	5.68947	7.11428	1.64311e-09	3.72922e-08	11.2755
ENSG00000241186	AC104304.1	1.52849	7.05081	7.10991	1.67149e-09	3.77858e-08	11.2231
ENSG00000157306	THTPA	-0.919717	4.63364	-7.1098	1.6722e-09	3.77858e-08	11.298
ENSG00000075336	C18orf55	-0.688391	5.54604	-7.10823	1.68254e-09	3.79362e-08	11.2359
ENSG00000126091	ST3GAL3	-1.8775	4.06091	-7.10306	1.71698e-09	3.8626e-08	11.4377
ENSG00000144580	RQCD1	-0.610087	7.46457	-7.10252	1.72063e-09	3.8626e-08	11.1275
ENSG00000231074	HCG18	-0.943926	6.50109	-7.10057	1.7338e-09	3.88371e-08	11.1556
ENSG00000104341	LAPTM4B	2.4511	6.07595	7.09797	1.75162e-09	3.91513e-08	11.335
ENSG00000196214	ZNF766	-0.827069	4.59278	-7.09147	1.79679e-09	4.00738e-08	11.2779
ENSG00000208342	SNORD96A	-1.43042	2.86294	-7.09049	1.8037e-09	4.01411e-08	11.4169
ENSG00000173638	SLC19A1	0.958007	4.54058	7.08937	1.81161e-09	4.02025e-08	11.2717
ENSG00000175792	RUVBL1	-0.648389	8.27072	-7.089	1.81426e-09	4.02025e-08	11.064
ENSG00000148426	C10orf47	-1.63518	3.93266	-7.08155	1.86804e-09	4.13054e-08	11.3835
ENSG00000138085	C2orf28	0.823141	6.55229	7.08023	1.87769e-09	4.14298e-08	11.0769
ENSG00000085832	EPS15	1.0915	5.60976	7.07547	1.91305e-09	4.20555e-08	11.1337
ENSG00000204308	RNF5	1.5021	2.51681	7.07509	1.91589e-09	4.20555e-08	11.3852
ENSG00000114503	NCBP2	-0.719892	5.49091	-7.07477	1.91829e-09	4.20555e-08	11.1174
ENSG00000166136	NDUFB8	-1.08624	6.42652	-7.06963	1.95731e-09	4.28197e-08	11.0377
ENSG00000204576	PRR3	-0.956247	3.46153	-7.05599	2.06478e-09	4.50751e-08	11.256
ENSG00000254999	BRK1	0.848444	4.52904	7.05378	2.08273e-09	4.53709e-08	11.1344
ENSG00000137404	NRM	-1.1346	5.80664	-7.04945	2.11842e-09	4.6051e-08	11.0223
ENSG00000181929	PRKAG1	0.816004	5.45325	7.0476	2.13379e-09	4.62875e-08	11.0217
ENSG00000185187	SIGIRR	1.36687	4.24084	7.04426	2.16193e-09	4.67993e-08	11.11
ENSG00000176390	CRLF3	-0.648253	5.30032	-7.04213	2.18004e-09	4.70926e-08	11.0202
ENSG00000114416	FXR1	0.675877	7.2691	7.03185	2.26956e-09	4.89237e-08	10.8754
ENSG00000115998	C2orf42	-1.09942	2.65326	-7.03116	2.2757e-09	4.89537e-08	11.2098
ENSG00000141504	SAT2	-1.39847	6.10646	-7.03033	2.28315e-09	4.90117e-08	10.9325
ENSG00000164053	ATRIP	0.705529	4.77801	7.02749	2.3087e-09	4.94571e-08	10.9938
ENSG00000056661	PCGF2	0.674881	5.50809	7.02641	2.31849e-09	4.95063e-08	10.9527
ENSG00000134970	TMED7	-1.14943	4.11424	-7.02606	2.32171e-09	4.95063e-08	11.0872
ENSG00000099901	RANBP1	1.01969	8.12105	7.02565	2.32541e-09	4.95063e-08	10.8222
ENSG00000169738	DCXR	1.29919	5.25848	7.02225	2.35659e-09	5.00666e-08	11.0005
ENSG00000152818	UTRN	1.72984	6.68837	7.01013	2.47115e-09	5.23924e-08	10.8469
ENSG00000132763	MMACHC	-1.1188	2.63222	-7.00935	2.47866e-09	5.24437e-08	11.0998
ENSG00000140262	TCF12	-1.06121	7.43187	-7.00068	2.56433e-09	5.41451e-08	10.7365
ENSG00000160298	C21orf58	-1.68287	2.88519	-6.99672	2.60434e-09	5.48776e-08	11.0735
ENSG00000136536	MARCH7	-0.620349	8.06846	-6.98192	2.75981e-09	5.80349e-08	10.6541
ENSG00000173933	RBM4	-0.641082	6.63842	-6.97078	2.88277e-09	6.04971e-08	10.6385
ENSG00000109519	GRPEL1	-0.92614	6.50853	-6.9664	2.93272e-09	6.14202e-08	10.6252
ENSG00000139180	NDUFA9	-0.742048	5.50679	-6.96551	2.94291e-09	6.15086e-08	10.6817
ENSG00000110700	RPS13	1.0708	9.18793	6.96477	2.9515e-09	6.15633e-08	10.5748
ENSG00000172007	RAB33B	-1.16971	2.49887	-6.96404	2.95993e-09	6.16143e-08	10.9775
ENSG00000160193	WDR4	1.30645	4.30358	6.961	2.99536e-09	6.22261e-08	10.8233
ENSG00000128487	SPECC1	0.999348	6.01372	6.95769	3.03444e-09	6.29112e-08	10.6283
ENSG00000067829	IDH3G	1.00724	4.86702	6.94748	3.15815e-09	6.53446e-08	10.7477
ENSG00000166002	C11orf75	-1.09046	4.96069	-6.94642	3.17127e-09	6.54845e-08	10.6398
ENSG00000122591	FAM126A	1.24978	6.57272	6.94565	3.18082e-09	6.55503e-08	10.5858
ENSG00000084092	C4orf14	0.921346	4.26363	6.94004	3.2515e-09	6.67774e-08	10.7204
ENSG00000246082	AC010210.1	-1.45458	3.15285	-6.93989	3.25333e-09	6.67774e-08	10.7954
ENSG00000173145	NOC3L	0.968099	5.52279	6.93808	3.27649e-09	6.71192e-08	10.5726
ENSG00000106392	C1GALT1	1.0129	5.70138	6.9295	3.38844e-09	6.92747e-08	10.5722
ENSG00000119862	AC008074.1	1.13274	2.48903	6.92158	3.49513e-09	7.13145e-08	10.7821
ENSG00000130520	LSM4	1.87827	3.41409	6.92045	3.51049e-09	7.14863e-08	10.743
ENSG00000154359	LONRF1	1.20303	6.65124	6.91956	3.52281e-09	7.15957e-08	10.5271
ENSG00000120784	ZFP30	-1.16064	3.95251	-6.91374	3.60396e-09	7.31008e-08	10.6875
ENSG00000164610	RP9	-1.36954	4.40587	-6.91193	3.62952e-09	7.34746e-08	10.6461
ENSG00000163704	PRRT3	-1.30842	4.20477	-6.9089	3.67285e-09	7.4206e-08	10.5184
ENSG00000119977	TCTN3	0.883798	6.10425	6.9078	3.6887e-09	7.43804e-08	10.4559
ENSG00000162769	FLVCR1	1.3438	5.91711	6.89997	3.80342e-09	7.65438e-08	10.467
ENSG00000115935	WIPF1	-2.14271	4.47259	-6.89624	3.8594e-09	7.7519e-08	10.5911
ENSG00000089157	RPLP0	0.724649	11.3007	6.89097	3.93969e-09	7.89777e-08	10.2743
ENSG00000169750	RAC3	1.14969	5.28439	6.88076	4.10028e-09	8.20374e-08	10.4081
ENSG00000164494	PDSS2	-0.997708	3.79332	-6.87955	4.11979e-09	8.22681e-08	10.4807
ENSG00000128928	IVD	1.00872	5.3823	6.87299	4.22688e-09	8.42432e-08	10.331
ENSG00000106397	PLOD3	0.972551	6.23114	6.87179	4.24665e-09	8.44739e-08	10.3203
ENSG00000177156	TALDO1	0.869829	7.65096	6.86493	4.36222e-09	8.66057e-08	10.2113
ENSG00000106077	ABHD11	-1.29113	5.1499	-6.86232	4.40689e-09	8.71672e-08	10.3834
ENSG00000177042	TMEM80	-1.41736	3.35608	-6.86229	4.40743e-09	8.71672e-08	10.4973
ENSG00000144040	SFXN5	1.25343	3.72649	6.86089	4.43173e-09	8.748e-08	10.4549
ENSG00000041880	PARP3	-2.44096	2.54444	-6.86027	4.44234e-09	8.75217e-08	10.5584
ENSG00000129235	TXNDC17	1.13197	5.48243	6.84756	4.66878e-09	9.18074e-08	10.2414
ENSG00000204370	SDHD	1.26606	2.64555	6.83801	4.84639e-09	9.51185e-08	10.4611
ENSG00000064115	TM7SF3	1.25135	5.50128	6.83538	4.89647e-09	9.59187e-08	10.1962
ENSG00000063241	ISOC2	1.33051	5.30416	6.83314	4.93958e-09	9.65796e-08	10.2004
ENSG00000064932	SBNO2	0.784482	5.84908	6.8322	4.95771e-09	9.66875e-08	10.1941
ENSG00000168234	TTC39C	1.52243	2.36817	6.83188	4.96386e-09	9.66875e-08	10.4272
ENSG00000198168	SVIP	1.55313	2.9748	6.83126	4.97605e-09	9.6742e-08	10.4163
ENSG00000160190	SLC37A1	1.93101	2.70541	6.8288	5.02414e-09	9.74928e-08	10.3751
ENSG00000143819	EPHX1	1.61369	7.06768	6.82056	5.18847e-09	1.00493e-07	10.1418
ENSG00000076554	TPD52	1.09686	4.45025	6.81965	5.20703e-09	1.00663e-07	10.1911
ENSG00000100360	IFT27	1.29551	3.71773	6.81599	5.28197e-09	1.0192e-07	10.3162
ENSG00000109861	CTSC	1.2165	8.58841	6.81304	5.3432e-09	1.02909e-07	9.99464
ENSG00000101457	DNTTIP1	0.95459	5.70516	6.81076	5.39106e-09	1.03555e-07	10.0986
ENSG00000088387	DOCK9	1.68991	4.3028	6.81049	5.39684e-09	1.03555e-07	10.2787
ENSG00000221955	SLC12A8	1.15529	3.53373	6.80975	5.41241e-09	1.03661e-07	10.264
ENSG00000168569	TMEM223	-0.688344	5.52821	-6.80573	5.49826e-09	1.0511e-07	10.0649
ENSG00000185437	SH3BGR	-2.32752	4.27378	-6.80096	5.60164e-09	1.06888e-07	10.2569
ENSG00000141026	MED9	-0.698525	5.32616	-6.79994	5.62399e-09	1.07111e-07	10.0617
ENSG00000007376	RPUSD1	1.01168	3.64074	6.79948	5.63416e-09	1.07111e-07	10.2359
ENSG00000124380	SNRNP27	1.01066	3.82967	6.7971	5.68684e-09	1.07824e-07	10.2353
ENSG00000123240	OPTN	-1.80396	5.25094	-6.79684	5.69255e-09	1.07824e-07	10.2143
ENSG00000126522	ASL	0.902191	4.46672	6.79103	5.82332e-09	1.10098e-07	10.1543
ENSG00000221914	PPP2R2A	-0.499028	7.27418	-6.78956	5.85668e-09	1.1042e-07	9.92163
ENSG00000038002	AGA	-0.915745	3.40462	-6.78934	5.86179e-09	1.1042e-07	10.21
ENSG00000124570	SERPINB6	2.65666	2.91789	6.77091	6.29949e-09	1.18449e-07	10.2686
ENSG00000166886	NAB2	-1.36784	5.30705	-6.7338	7.28173e-09	1.36555e-07	9.78234
ENSG00000127947	PTPN12	0.692383	7.26521	6.73355	7.28892e-09	1.36555e-07	9.72304
ENSG00000175470	PPP2R2D	-0.68233	6.03117	-6.72656	7.49048e-09	1.40076e-07	9.76009
ENSG00000182134	TDRKH	0.998277	4.01565	6.72084	7.65964e-09	1.4298e-07	9.88713
ENSG00000135372	NAT10	0.666904	7.28239	6.71517	7.83112e-09	1.45917e-07	9.63258
ENSG00000130726	TRIM28	0.510291	9.52392	6.71331	7.88803e-09	1.46712e-07	9.59878
ENSG00000152219	C11orf46	-0.725412	4.34744	-6.71073	7.96792e-09	1.4793e-07	9.7937
ENSG00000213516	RBMXL1	1.37175	4.45193	6.70049	8.2929e-09	1.53687e-07	9.79834
ENSG00000168000	BSCL2	-1.03644	2.82412	-6.69705	8.40508e-09	1.55486e-07	9.92358
ENSG00000140259	MFAP1	-0.673435	6.72817	-6.68845	8.69189e-09	1.60504e-07	9.54912
ENSG00000126814	TRMT5	-0.53496	6.35409	-6.67243	9.25211e-09	1.70543e-07	9.49269
ENSG00000185875	THNSL1	-0.991728	4.39097	-6.67146	9.28732e-09	1.70887e-07	9.66128
ENSG00000132305	IMMT	0.692138	6.1586	6.6653	9.51336e-09	1.74734e-07	9.50209
ENSG00000174365	SNHG11	-1.31212	4.38542	-6.65902	9.74893e-09	1.78742e-07	9.63139
ENSG00000177519	RPRM	3.0999	5.1089	6.65815	9.78213e-09	1.79032e-07	9.74695
ENSG00000173786	CNP	-0.793877	7.3661	-6.65718	9.81914e-09	1.79391e-07	9.41995
ENSG00000143549	TPM3	1.11189	7.89285	6.65628	9.85367e-09	1.79703e-07	9.40307
ENSG00000099910	KLHL22	-1.28174	4.65588	-6.65515	9.89742e-09	1.80182e-07	9.63397
ENSG00000187815	ZNF642	-0.88498	3.75341	-6.65413	9.93658e-09	1.80576e-07	9.68577
ENSG00000058729	RIOK2	-0.61885	6.55946	-6.65144	1.00414e-08	1.8216e-07	9.40447
ENSG00000172009	THOP1	0.617591	5.90211	6.64755	1.01948e-08	1.84617e-07	9.44845
ENSG00000149177	PTPRJ	-1.04095	5.98352	-6.64513	1.02917e-08	1.86044e-07	9.44629
ENSG00000104889	RNASEH2A	0.934155	5.87568	6.63585	1.06708e-08	1.9256e-07	9.39614
ENSG00000136877	FPGS	0.570861	6.25992	6.62458	1.115e-08	2.00857e-07	9.3377
ENSG00000008988	RPS20	1.16875	8.53401	6.62052	1.1328e-08	2.03707e-07	9.25108
ENSG00000171097	CCBL1	-1.58459	4.25755	-6.61913	1.13894e-08	2.04453e-07	9.51099
ENSG00000156515	HK1	1.29362	7.61029	6.61516	1.15668e-08	2.07276e-07	9.24084
ENSG00000120832	MTERFD3	-1.47885	3.25837	-6.61406	1.16166e-08	2.07808e-07	9.5896
ENSG00000090487	SPG21	0.837145	6.19451	6.61119	1.17473e-08	2.09781e-07	9.31577
ENSG00000111665	CDCA3	-1.13519	4.56894	-6.6098	1.18109e-08	2.10554e-07	9.40672
ENSG00000186141	POLR3C	0.817327	5.54497	6.60707	1.19372e-08	2.12437e-07	9.32264
ENSG00000040275	CCDC99	-0.78321	6.93913	-6.60455	1.20552e-08	2.14167e-07	9.21595
ENSG00000104774	MAN2B1	0.71297	6.23853	6.59971	1.22845e-08	2.17865e-07	9.26053
ENSG00000175787	ZNF169	-1.59008	2.76924	-6.59466	1.25287e-08	2.21814e-07	9.54434
ENSG00000152642	GPD1L	-0.824417	2.93809	-6.59368	1.25767e-08	2.22282e-07	9.49998
ENSG00000163788	SNRK	-0.644768	5.08616	-6.59101	1.2708e-08	2.24218e-07	9.31207
ENSG00000131844	MCCC2	1.15148	4.7219	6.58566	1.29758e-08	2.28551e-07	9.26365
ENSG00000143353	LYPLAL1	-1.1384	4.49191	-6.58116	1.32051e-08	2.32194e-07	9.29722
ENSG00000173040	EVC2	-1.32769	4.78464	-6.58034	1.32471e-08	2.32535e-07	9.27821
ENSG00000104969	SGTA	1.01213	6.23437	6.57427	1.3564e-08	2.37562e-07	9.14735
ENSG00000247909	AL669918.1	1.05137	3.75149	6.57398	1.35796e-08	2.37562e-07	9.33315
ENSG00000124596	C6orf130	-0.888026	5.91893	-6.57328	1.36164e-08	2.37784e-07	9.14042
ENSG00000144848	ATG3	0.829357	5.73759	6.57287	1.36384e-08	2.37784e-07	9.16397
ENSG00000185100	ADSSL1	-1.99862	3.64635	-6.57209	1.36799e-08	2.38105e-07	9.43362
ENSG00000169020	ATP5I	1.28411	6.60938	6.56868	1.38627e-08	2.40879e-07	9.10422
ENSG00000068354	TBC1D25	-1.00099	2.80417	-6.565	1.40627e-08	2.43943e-07	9.47197
ENSG00000137818	RPLP1	1.25086	9.75734	6.56223	1.42151e-08	2.46172e-07	9.01536
ENSG00000147687	TATDN1	1.07813	4.23865	6.56149	1.42561e-08	2.46468e-07	9.27881
ENSG00000127054	CPSF3L	-0.755765	6.30086	-6.54768	1.50433e-08	2.59642e-07	9.03663
ENSG00000119878	CRIPT	-1.1255	3.97851	-6.54506	1.51975e-08	2.61369e-07	9.23025
ENSG00000011132	APBA3	-0.951687	5.07175	-6.54472	1.52179e-08	2.61369e-07	9.13513
ENSG00000078808	SDF4	0.778091	5.74481	6.54469	1.52195e-08	2.61369e-07	9.08195
ENSG00000114544	SLC41A3	1.07164	5.13509	6.54356	1.5287e-08	2.62092e-07	9.17393
ENSG00000117519	CNN3	-0.648998	9.3169	-6.5396	1.55241e-08	2.65715e-07	8.93615
ENSG00000180902	D2HGDH	-1.72813	3.90435	-6.53511	1.57975e-08	2.69946e-07	9.25861
ENSG00000101019	UQCC	-0.683074	5.48765	-6.52924	1.61625e-08	2.75726e-07	9.019
ENSG00000178163	ZNF518B	-1.08594	5.83694	-6.52298	1.65613e-08	2.82062e-07	9.11024
ENSG00000138709	LARP1B	-1.03804	6.51889	-6.51973	1.67717e-08	2.85174e-07	8.93436
ENSG00000120992	LYPLA1	1.43221	4.48202	6.50058	1.80686e-08	3.0672e-07	9.02012
ENSG00000186480	INSIG1	-1.56834	7.78277	-6.49744	1.82911e-08	3.09986e-07	8.81018
ENSG00000100138	NHP2L1	-0.856279	7.71763	-6.49677	1.83382e-08	3.10274e-07	8.78159
ENSG00000138101	DTNB	0.898489	4.5801	6.49404	1.85342e-08	3.13076e-07	8.97041
ENSG00000131979	GCH1	1.57898	4.1001	6.49299	1.86098e-08	3.13839e-07	9.14684
ENSG00000168385	SEPT2	0.930116	7.6811	6.4887	1.8923e-08	3.18599e-07	8.75788
ENSG00000186603	HPDL	-2.15871	6.34445	-6.48715	1.90373e-08	3.2e-07	8.82397
ENSG00000143774	GUK1	0.896336	6.01748	6.48647	1.90881e-08	3.20332e-07	8.85029
ENSG00000185379	RAD51D	0.770399	3.23525	6.48488	1.92059e-08	3.21786e-07	9.09373
ENSG00000051523	CYBA	1.26997	4.64624	6.48423	1.92545e-08	3.22075e-07	8.93596
ENSG00000170619	COMMD5	-0.883442	5.35454	-6.48172	1.94439e-08	3.24716e-07	8.84021
ENSG00000136816	TOR1B	1.24058	2.77042	6.48051	1.95353e-08	3.25715e-07	9.11827
ENSG00000125827	TMX4	-1.38331	3.35892	-6.47799	1.97278e-08	3.28393e-07	9.05749
ENSG00000100206	DMC1	-1.38577	2.14293	-6.47674	1.98233e-08	3.29451e-07	9.1085
ENSG00000172171	C17orf42	-0.82394	4.70042	-6.47631	1.98569e-08	3.29478e-07	8.87989
ENSG00000130775	C1orf38	-1.13779	4.54547	-6.47462	1.99878e-08	3.31116e-07	8.91785
ENSG00000187049	TMEM216	-0.928935	5.48931	-6.47221	2.0176e-08	3.33698e-07	8.79642
ENSG00000109084	TMEM97	-1.11118	8.53998	-6.4667	2.06122e-08	3.40365e-07	8.6615
ENSG00000226031	RP1-260J9.2	1.32263	2.77243	6.46541	2.07159e-08	3.41531e-07	9.10489
ENSG00000137760	ALKBH8	-0.72761	4.93495	-6.45995	2.11599e-08	3.48156e-07	8.73944
ENSG00000070423	RNF126	0.776865	5.65643	6.45964	2.11854e-08	3.48156e-07	8.76978
ENSG00000138399	FASTKD1	0.796543	5.12241	6.45343	2.17033e-08	3.56101e-07	8.74029
ENSG00000128989	ARPP19	1.26577	2.85288	6.45282	2.17548e-08	3.56377e-07	8.9889
ENSG00000136045	PWP1	-0.626675	7.2678	-6.44947	2.20394e-08	3.60467e-07	8.6094
ENSG00000074842	C19orf10	1.32446	5.07449	6.44727	2.2229e-08	3.62826e-07	8.80828
ENSG00000165113	GKAP1	-1.76712	2.79604	-6.44697	2.22541e-08	3.62826e-07	8.99292
ENSG00000153814	JAZF1	1.80071	2.98952	6.4447	2.24514e-08	3.64834e-07	8.96992
ENSG00000234545	FAM133B	-0.817631	4.1947	-6.44459	2.24616e-08	3.64834e-07	8.80696
ENSG00000115641	FHL2	-0.954979	5.2495	-6.44433	2.24835e-08	3.64834e-07	8.64361
ENSG00000172671	ANUBL1	0.840794	2.58253	6.44335	2.25696e-08	3.65536e-07	8.95173
ENSG00000100596	SPTLC2	0.813534	4.63154	6.44278	2.26198e-08	3.65536e-07	8.77012
ENSG00000105135	ILVBL	0.772906	6.29847	6.44263	2.26331e-08	3.65536e-07	8.64418
ENSG00000168824	AC110814.1	1.98929	3.40297	6.44043	2.28267e-08	3.68086e-07	8.82207
ENSG00000007080	CCDC124	1.05325	6.23431	6.43746	2.30919e-08	3.71779e-07	8.64357
ENSG00000168522	FNTA	-0.672677	6.10529	-6.43696	2.31364e-08	3.71915e-07	8.62283
ENSG00000129103	SUMF2	1.22572	5.59167	6.42993	2.37766e-08	3.81611e-07	8.69414
ENSG00000100626	GALNTL1	-1.97872	3.59838	-6.42752	2.4001e-08	3.84613e-07	8.85477
ENSG00000186792	HYAL3	-1.57388	2.34075	-6.42383	2.43465e-08	3.89155e-07	8.95581
ENSG00000025772	TOMM34	-0.892463	6.82205	-6.42363	2.43661e-08	3.89155e-07	8.52876
ENSG00000105767	CADM4	-1.24606	4.1316	-6.42329	2.43978e-08	3.89155e-07	8.69603
ENSG00000254986	DPP3	0.712388	6.52317	6.42016	2.46962e-08	3.93306e-07	8.55157
ENSG00000155252	PI4K2A	-0.645289	6.05097	-6.41957	2.47531e-08	3.93604e-07	8.56446
ENSG00000185070	FLRT2	-3.13897	5.34527	-6.41648	2.50515e-08	3.97736e-07	8.78872
ENSG00000101898	RP3-324O17.4	-1.26073	2.34639	-6.41384	2.53093e-08	4.0121e-07	8.88191
ENSG00000198856	OSTC	1.07234	4.91619	6.41175	2.55161e-08	4.03868e-07	8.67909
ENSG00000170270	C14orf142	-1.18033	3.85852	-6.41069	2.56211e-08	4.04907e-07	8.72258
ENSG00000130175	PRKCSH	0.621235	8.17161	6.40603	2.60891e-08	4.11673e-07	8.43766
ENSG00000132570	PCBD2	0.80429	3.08699	6.40532	2.61601e-08	4.12162e-07	8.79552
ENSG00000139719	VPS33A	0.760583	5.19481	6.39949	2.67596e-08	4.20964e-07	8.55514
ENSG00000140398	NEIL1	-1.91991	2.85196	-6.39856	2.68557e-08	4.21831e-07	8.82638
ENSG00000003096	KLHL13	-1.33182	3.40173	-6.39745	2.69718e-08	4.2301e-07	8.69705
ENSG00000106682	EIF4H	1.17559	6.02838	6.3932	2.74204e-08	4.29392e-07	8.47285
ENSG00000090263	MRPS33	-0.84617	5.89433	-6.39038	2.77222e-08	4.33459e-07	8.43913
ENSG00000035681	NSMAF	0.685741	5.4242	6.38906	2.78639e-08	4.35015e-07	8.50387
ENSG00000070010	UFD1L	0.923302	5.22045	6.37878	2.89973e-08	4.52025e-07	8.48246
ENSG00000198931	APRT	1.00779	7.05769	6.37089	2.98989e-08	4.65376e-07	8.32866
ENSG00000100526	CDKN3	-1.3418	5.37164	-6.37013	2.9987e-08	4.66042e-07	8.41525
ENSG00000256525	POLG2	-1.0064	3.99492	-6.36606	3.04642e-08	4.72746e-07	8.49736
ENSG00000176978	DPP7	-2.07732	3.6019	-6.36522	3.05636e-08	4.73574e-07	8.61097
ENSG00000188229	TUBB2C	-0.62318	9.90457	-6.35696	3.1558e-08	4.88249e-07	8.22692
ENSG00000160199	PKNOX1	0.937269	3.84307	6.353	3.20465e-08	4.95064e-07	8.58314
ENSG00000168421	RHOH	-2.20245	2.99137	-6.3522	3.21462e-08	4.95859e-07	8.56011
ENSG00000079102	RUNX1T1	1.64014	4.74394	6.34827	3.26395e-08	5.02716e-07	8.49423
ENSG00000132330	SCLY	-0.958457	3.99405	-6.34274	3.33459e-08	5.1283e-07	8.42592
ENSG00000166946	CCNDBP1	0.952344	4.76566	6.34011	3.36873e-08	5.17309e-07	8.41015
ENSG00000170522	ELOVL6	-0.835457	8.31278	-6.33821	3.39362e-08	5.20354e-07	8.17031
ENSG00000169762	TAPT1	-0.912353	3.48848	-6.33385	3.45151e-08	5.28446e-07	8.51897
ENSG00000061676	NCKAP1	0.628331	8.46027	6.33087	3.49157e-08	5.33785e-07	8.14299
ENSG00000092010	PSME1	1.34237	5.17129	6.32991	3.50455e-08	5.34976e-07	8.29654
ENSG00000107829	FBXW4	1.28777	2.89401	6.32346	3.59323e-08	5.47702e-07	8.53277
ENSG00000204852	TCTN1	-1.14289	3.65858	-6.31919	3.65313e-08	5.5601e-07	8.42791
ENSG00000189241	TSPYL1	-0.634606	7.54732	-6.31732	3.67965e-08	5.59221e-07	8.10083
ENSG00000132604	TERF2	0.737126	4.34137	6.31342	3.73574e-08	5.66908e-07	8.32336
ENSG00000149476	DAK	-1.12249	5.86009	-6.30967	3.79035e-08	5.7435e-07	8.16537
ENSG00000108294	PSMB3	1.31127	3.53457	6.30719	3.82693e-08	5.79042e-07	8.39311
ENSG00000256235	C5orf62	-1.34385	3.92927	-6.30656	3.83627e-08	5.79603e-07	8.25578
ENSG00000144909	OSBPL11	-0.905962	5.97921	-6.29667	3.98601e-08	6.01344e-07	8.06738
ENSG00000126945	HNRNPH2	-0.591482	7.51992	-6.29535	4.00645e-08	6.03545e-07	8.01896
ENSG00000149554	CHEK1	0.553754	6.57553	6.29087	4.07644e-08	6.13192e-07	8.02599
ENSG00000196497	IPO4	0.690021	7.70081	6.28481	4.1733e-08	6.26846e-07	7.97433
ENSG00000205531	NAP1L4	-0.453205	8.50649	-6.28439	4.17997e-08	6.26935e-07	7.96284
ENSG00000089177	KIF16B	1.24883	3.55164	6.28377	4.19014e-08	6.27547e-07	8.32981
ENSG00000106344	RBM28	0.616969	6.14472	6.27723	4.29747e-08	6.42687e-07	8.00077
ENSG00000213689	TREX1	-1.49584	3.37728	-6.27488	4.33672e-08	6.47616e-07	8.28083
ENSG00000010278	CD9	-1.19413	7.66391	-6.27225	4.38111e-08	6.533e-07	7.92093
ENSG00000083457	ITGAE	1.16698	3.66045	6.268	4.45362e-08	6.63151e-07	8.21094
ENSG00000141380	SS18	-0.562231	7.9359	-6.26563	4.49472e-08	6.68306e-07	7.89634
ENSG00000099992	TBC1D10A	-1.12453	3.53848	-6.26327	4.53596e-08	6.73466e-07	8.2611
ENSG00000006042	TMEM98	1.36199	3.59877	6.26174	4.56283e-08	6.7648e-07	8.28317
ENSG00000172590	MRPL52	0.940441	5.62874	6.25817	4.62631e-08	6.84395e-07	7.97388
ENSG00000248866	CTD-2314I6.1	-1.18073	1.83528	-6.25799	4.62949e-08	6.84395e-07	8.35066
ENSG00000144674	GOLGA4	0.840283	6.69858	6.2569	4.64905e-08	6.86301e-07	7.92053
ENSG00000100991	TRPC4AP	0.529747	7.27398	6.25529	4.67805e-08	6.89594e-07	7.88164
ENSG00000169902	TPST1	-0.924983	5.26714	-6.24695	4.83144e-08	7.11187e-07	8.04884
ENSG00000173482	PTPRM	2.81965	4.58246	6.24642	4.84118e-08	7.11605e-07	8.27717
ENSG00000197045	GMFB	1.1785	3.7317	6.24502	4.86758e-08	7.14467e-07	8.12082
ENSG00000175643	RMI2	-1.03858	6.04476	-6.24395	4.88766e-08	7.16393e-07	7.86149
ENSG00000157379	DHRS1	-1.45608	3.64715	-6.2417	4.93037e-08	7.21627e-07	8.1471
ENSG00000242372	EIF6	0.727325	5.85897	6.23755	5.01014e-08	7.32262e-07	7.86688
ENSG00000244038	DDOST	0.890469	8.02014	6.236	5.04033e-08	7.35631e-07	7.79036
ENSG00000132024	CC2D1A	0.992845	5.24043	6.23214	5.1159e-08	7.45605e-07	7.9282
ENSG00000119403	PHF19	1.30401	4.97771	6.22977	5.16303e-08	7.5141e-07	7.927
ENSG00000186283	TOR3A	0.70976	6.06145	6.22839	5.19075e-08	7.54379e-07	7.83863
ENSG00000177728	KIAA0195	0.963651	5.84179	6.22691	5.22041e-08	7.57622e-07	7.86295
ENSG00000099625	C19orf26	1.03872	2.71955	6.22254	5.30928e-08	7.69434e-07	8.16538
ENSG00000157429	ZNF19	-0.968436	2.44215	-6.21938	5.3745e-08	7.77792e-07	8.13787
ENSG00000157353	FUK	-1.33792	5.09874	-6.21643	5.4361e-08	7.85604e-07	7.91552
ENSG00000102547	CAB39L	-1.04496	3.67162	-6.21354	5.49707e-08	7.93302e-07	8.04322
ENSG00000132640	BTBD3	-0.843433	7.40755	-6.21096	5.55227e-08	8.00148e-07	7.7028
ENSG00000101773	RBBP8	0.836667	6.18911	6.2092	5.59013e-08	8.04479e-07	7.73646
ENSG00000105254	TBCB	0.767689	5.73833	6.20672	5.6438e-08	8.1107e-07	7.77666
ENSG00000237515	SHISA9	2.36715	2.81226	6.20406	5.70214e-08	8.18312e-07	8.08675
ENSG00000111361	EIF2B1	0.572971	5.57683	6.20333	5.71831e-08	8.19492e-07	7.76238
ENSG00000241839	PLEKHO2	-0.652205	6.01043	-6.20289	5.7279e-08	8.19725e-07	7.72703
ENSG00000196517	SLC6A9	1.50192	4.46604	6.20246	5.7375e-08	8.19961e-07	7.91825
ENSG00000010322	NISCH	-0.959617	8.04381	-6.19829	5.8305e-08	8.32099e-07	7.64523
ENSG00000141425	RPRD1A	-0.748095	7.55302	-6.19128	5.99063e-08	8.53768e-07	7.62128
ENSG00000141934	PPAP2C	2.42393	4.16645	6.18996	6.02112e-08	8.56928e-07	7.90802
ENSG00000131171	SH3BGRL	-0.980004	6.68834	-6.18936	6.03516e-08	8.57742e-07	7.62964
ENSG00000185088	RPS27L	1.22846	5.44922	6.18794	6.06832e-08	8.61267e-07	7.73409
ENSG00000253797	UTP14C	-0.60874	6.40613	-6.18488	6.14031e-08	8.70285e-07	7.63444
ENSG00000215910	C1orf167	-1.12478	2.76988	-6.18429	6.15426e-08	8.71065e-07	8.02012
ENSG00000141376	BCAS3	1.08485	2.69969	6.17484	6.38289e-08	9.02186e-07	7.97866
ENSG00000136840	ST6GALNAC4	-1.24344	4.35787	-6.17157	6.46391e-08	9.12385e-07	7.73722
ENSG00000186951	PPARA	1.36985	2.90216	6.16975	6.50954e-08	9.17569e-07	7.99009
ENSG00000204227	RING1	-0.809784	6.05887	-6.16604	6.60344e-08	9.29533e-07	7.59146
ENSG00000167985	SDHAF2	-0.939787	4.50041	-6.16322	6.67567e-08	9.38418e-07	7.70361
ENSG00000013306	SLC25A39	0.681034	7.44878	6.15825	6.80479e-08	9.55266e-07	7.50512
ENSG00000198917	C9orf114	-0.682478	5.08309	-6.15742	6.82649e-08	9.57009e-07	7.62455
ENSG00000005189	AC004381.6	-0.892276	3.66988	-6.1568	6.8428e-08	9.57992e-07	7.77392
ENSG00000140937	CDH11	-2.62648	4.73622	-6.15114	6.99386e-08	9.77812e-07	7.69159
ENSG00000065600	TMEM206	0.916676	4.69911	6.14729	7.0986e-08	9.9111e-07	7.68416
ENSG00000126947	ARMCX1	0.94186	2.42443	6.14355	7.20154e-08	1.00412e-06	7.88199
ENSG00000176783	RUFY1	0.755448	4.45512	6.13654	7.3988e-08	1.03023e-06	7.65232
ENSG00000134905	CARS2	0.735851	5.49351	6.1359	7.4171e-08	1.03139e-06	7.53723
ENSG00000105197	TIMM50	0.763914	5.37031	6.13198	7.53009e-08	1.04569e-06	7.50615
ENSG00000196839	ADA	1.1445	3.92306	6.12814	7.64237e-08	1.05985e-06	7.74197
ENSG00000196378	ZNF34	-1.09294	3.10148	-6.12209	7.82261e-08	1.08339e-06	7.71939
ENSG00000106803	SEC61B	1.1418	5.0042	6.12159	7.83754e-08	1.084e-06	7.55922
ENSG00000198682	PAPSS2	-0.88711	5.91902	-6.11593	8.01038e-08	1.10642e-06	7.41079
ENSG00000118690	ARMC2	-1.00669	1.77112	-6.09793	8.58519e-08	1.18423e-06	7.73002
ENSG00000168806	LCMT2	-0.630622	4.61804	-6.09116	8.81202e-08	1.21389e-06	7.43321
ENSG00000224287	MSL3P1	-0.8672	4.33636	-6.08405	9.05644e-08	1.2459e-06	7.40397
ENSG00000175287	PHYHD1	2.01844	2.13141	6.07792	9.27243e-08	1.27391e-06	7.62876
ENSG00000110801	PSMD9	-1.00189	4.96237	-6.07408	9.41031e-08	1.29083e-06	7.39178
ENSG00000156110	ADK	-0.755432	5.64497	-6.0738	9.42068e-08	1.29083e-06	7.26767
ENSG00000197056	ZMYM1	-0.805867	5.84322	-6.07155	9.50263e-08	1.30033e-06	7.24093
ENSG00000157216	SSBP3	1.55842	4.99551	6.07103	9.5217e-08	1.30122e-06	7.41846
ENSG00000177485	ZBTB33	-0.746294	5.21659	-6.06884	9.60206e-08	1.31046e-06	7.31253
ENSG00000184384	MAML2	2.6892	2.98557	6.06577	9.71626e-08	1.32429e-06	7.58282
ENSG00000153558	FBXL2	-1.42393	2.56762	-6.06043	9.91787e-08	1.34998e-06	7.58232
ENSG00000133739	LRRCC1	1.41859	5.00824	6.0483	1.03911e-07	1.41253e-06	7.34304
ENSG00000123213	NLN	0.849475	7.75083	6.04734	1.04297e-07	1.41591e-06	7.06636
ENSG00000085231	TAF9	1.03935	2.82398	6.04301	1.06047e-07	1.43654e-06	7.4584
ENSG00000177191	B3GNT8	-1.6279	2.17226	-6.04285	1.06111e-07	1.43654e-06	7.54038
ENSG00000115271	GCA	1.13971	3.61871	6.04255	1.06235e-07	1.43654e-06	7.34809
ENSG00000204438	GPANK1	-0.644926	6.15938	-6.04109	1.06829e-07	1.44268e-06	7.08518
ENSG00000198089	SFI1	1.828	2.8975	6.03595	1.08962e-07	1.46956e-06	7.39988
ENSG00000203791	METTL10	-1.14702	3.70704	-6.03469	1.0949e-07	1.47475e-06	7.35555
ENSG00000138035	PNPT1	0.603807	4.73902	6.03407	1.09753e-07	1.47637e-06	7.19656
ENSG00000088854	C20orf194	-1.10448	5.41794	-6.03125	1.10945e-07	1.49046e-06	7.23592
ENSG00000152234	ATP5A1	-0.703801	8.7924	-6.02832	1.12204e-07	1.5054e-06	6.98341
ENSG00000158987	RAPGEF6	-1.00888	4.11236	-6.02741	1.12598e-07	1.5054e-06	7.28567
ENSG00000146232	NFKBIE	-1.01021	4.24418	-6.02736	1.12616e-07	1.5054e-06	7.19526
ENSG00000122643	NT5C3	0.919021	3.24202	6.0273	1.12642e-07	1.5054e-06	7.34192
ENSG00000113068	PFDN1	0.702723	4.4578	6.02175	1.15071e-07	1.53587e-06	7.21327
ENSG00000120915	EPHX2	-1.48827	3.92244	-6.0195	1.1607e-07	1.54651e-06	7.25199
ENSG00000104129	DNAJC17	0.96072	3.02007	6.01895	1.16314e-07	1.54651e-06	7.35768
ENSG00000167774	NDUFA7	-0.923723	6.56017	-6.01894	1.16319e-07	1.54651e-06	7.00952
ENSG00000103222	ABCC1	1.50833	5.72641	6.01733	1.17039e-07	1.55409e-06	7.10355
ENSG00000010404	IDS	-1.78545	4.79639	-6.01614	1.17575e-07	1.5592e-06	7.17421
ENSG00000168038	ULK4	-0.946611	2.88924	-6.01433	1.18396e-07	1.56705e-06	7.27859
ENSG00000180228	PRKRA	-0.817724	6.49061	-6.01416	1.18472e-07	1.56705e-06	6.99831
ENSG00000067191	CACNB1	-1.02053	4.47573	-5.99721	1.26437e-07	1.67027e-06	7.05434
ENSG00000157693	C9orf91	0.842053	4.4546	5.99659	1.2674e-07	1.67212e-06	7.10175
ENSG00000167526	RPL13	0.986503	9.37141	5.99218	1.289e-07	1.69844e-06	6.84228
ENSG00000244486	SCARF2	1.96442	2.92774	5.9916	1.29187e-07	1.70005e-06	7.35456
ENSG00000105750	ZNF85	-1.22749	4.9586	-5.98967	1.30148e-07	1.71052e-06	7.0046
ENSG00000166226	CCT2	-0.419028	9.86086	-5.9832	1.33419e-07	1.74908e-06	6.80229
ENSG00000160049	DFFA	0.9491	5.54833	5.9832	1.33422e-07	1.74908e-06	6.93724
ENSG00000134686	PHC2	-1.67228	6.28522	-5.98163	1.34225e-07	1.75737e-06	6.95852
ENSG00000204574	ABCF1	-0.398581	8.54854	-5.98105	1.34523e-07	1.75904e-06	6.80678
ENSG00000179958	DCTPP1	1.35145	5.41534	5.96702	1.4196e-07	1.85394e-06	6.87312
ENSG00000077232	DNAJC10	0.982242	7.76679	5.96519	1.42956e-07	1.86458e-06	6.76636
ENSG00000130764	LRRC47	0.644644	5.33646	5.96369	1.43782e-07	1.87298e-06	6.864
ENSG00000172992	DCAKD	0.918645	3.51198	5.96203	1.44703e-07	1.88259e-06	7.14219
ENSG00000215271	HOMEZ	-1.16375	4.97508	-5.96154	1.44972e-07	1.88372e-06	7.03373
ENSG00000084754	HADHA	0.871701	5.6467	5.96015	1.45745e-07	1.89138e-06	6.86136
ENSG00000049759	NEDD4L	1.21245	5.64973	5.95944	1.46145e-07	1.89268e-06	6.83123
ENSG00000156398	SFXN2	0.819367	4.86553	5.95932	1.46213e-07	1.89268e-06	6.9384
ENSG00000005187	ACSM3	-1.10211	2.80686	-5.95831	1.46779e-07	1.89763e-06	7.14001
ENSG00000104529	EEF1D	0.769325	8.22989	5.95763	1.4716e-07	1.90017e-06	6.72734
ENSG00000112742	TTK	0.885528	6.44281	5.95498	1.48662e-07	1.91717e-06	6.75355
ENSG00000169118	CSNK1G1	-0.828112	4.80505	-5.95361	1.49444e-07	1.92484e-06	6.90226
ENSG00000012061	ERCC1	-0.778575	7.10098	-5.95329	1.49631e-07	1.92485e-06	6.72098
ENSG00000181991	MRPS11	-0.811038	5.90409	-5.95294	1.49829e-07	1.92498e-06	6.78979
ENSG00000188725	C5orf43	-0.733834	6.75907	-5.95082	1.51049e-07	1.93825e-06	6.72992
ENSG00000228716	DHFR	1.08008	2.81634	5.94876	1.52249e-07	1.95122e-06	7.07414
ENSG00000067057	PFKP	1.63461	6.40722	5.94802	1.52679e-07	1.9543e-06	6.7463
ENSG00000105298	C19orf29	-0.68365	5.02456	-5.94567	1.5406e-07	1.96791e-06	6.84808
ENSG00000133706	LARS	0.602299	8.30517	5.94556	1.54125e-07	1.96791e-06	6.67585
ENSG00000198836	OPA1	0.619185	7.35903	5.94377	1.55185e-07	1.97899e-06	6.69145
ENSG00000186106	ANKRD46	-0.791103	5.89612	-5.94189	1.56306e-07	1.99083e-06	6.75783
ENSG00000137210	TMEM14B	1.32548	4.50732	5.93934	1.57842e-07	2.00791e-06	6.9725
ENSG00000116661	FBXO2	1.37747	3.80504	5.93901	1.58041e-07	2.00795e-06	6.88506
ENSG00000213341	CHUK	-0.627308	6.00446	-5.9358	1.59999e-07	2.03033e-06	6.72888
ENSG00000114125	RNF7	-0.651219	7.32356	-5.93304	1.61696e-07	2.04934e-06	6.64463
ENSG00000115129	TP53I3	1.18738	4.52839	5.92871	1.64397e-07	2.08102e-06	6.7598
ENSG00000110315	RNF141	-0.612986	6.32948	-5.92735	1.6526e-07	2.08937e-06	6.66359
ENSG00000145293	ENOPH1	0.887778	2.91119	5.92696	1.65506e-07	2.08992e-06	6.99377
ENSG00000173611	SCAI	1.0162	2.17603	5.92282	1.68147e-07	2.12067e-06	7.05435
ENSG00000198841	KTI12	-0.773098	4.53881	-5.91321	1.74447e-07	2.19744e-06	6.78799
ENSG00000133028	SCO1	0.621789	5.47651	5.91092	1.75984e-07	2.21409e-06	6.64885
ENSG00000104763	ASAH1	0.959773	5.03966	5.90695	1.78676e-07	2.24522e-06	6.70742
ENSG00000105186	ANKRD27	1.06855	4.80777	5.90571	1.79524e-07	2.25313e-06	6.75147
ENSG00000104725	NEFL	2.38523	5.05586	5.90342	1.81102e-07	2.27017e-06	6.86065
ENSG00000137842	TMEM62	-1.45673	3.15992	-5.90115	1.82682e-07	2.28718e-06	6.92307
ENSG00000101052	IFT52	0.765497	5.25222	5.89304	1.88438e-07	2.35639e-06	6.613
ENSG00000073711	PPP2R3A	-0.727472	5.05552	-5.89237	1.8892e-07	2.35955e-06	6.64439
ENSG00000152464	RPP38	-0.73034	5.07756	-5.88847	1.91756e-07	2.39208e-06	6.62129
ENSG00000146909	NOM1	-0.797438	3.84164	-5.88683	1.92964e-07	2.40423e-06	6.73976
ENSG00000138459	SLC35A5	0.637404	5.46291	5.8864	1.9328e-07	2.40526e-06	6.57184
ENSG00000070882	OSBPL3	1.77975	3.55296	5.88499	1.94329e-07	2.4154e-06	6.82066
ENSG00000091986	CCDC80	1.8148	2.3712	5.87771	1.99809e-07	2.48052e-06	6.80793
ENSG00000197565	COL4A6	-1.49335	6.8413	-5.87706	2.00308e-07	2.4819e-06	6.55378
ENSG00000176485	PLA2G16	2.13205	4.75943	5.87694	2.00402e-07	2.4819e-06	6.63371
ENSG00000122085	MTERFD2	-0.52166	4.77443	-5.87323	2.0326e-07	2.51427e-06	6.56706
ENSG00000158234	FAIM	1.30306	3.57095	5.866	2.08949e-07	2.58155e-06	6.70282
ENSG00000171202	TMEM126A	-0.739919	4.94066	-5.86371	2.10789e-07	2.60116e-06	6.5001
ENSG00000164659	KIAA1324L	1.6803	5.17276	5.86209	2.12095e-07	2.61415e-06	6.66782
ENSG00000111110	PPM1H	-1.31638	5.48791	-5.8588	2.1478e-07	2.64408e-06	6.4218
ENSG00000125675	GRIA3	-2.13776	1.90613	-5.85474	2.18128e-07	2.68209e-06	6.83471
ENSG00000123992	DNPEP	-0.644713	6.56349	-5.8542	2.18583e-07	2.68448e-06	6.3841
ENSG00000166750	SLFN5	3.4915	2.74938	5.84861	2.23296e-07	2.73909e-06	6.82682
ENSG00000164118	CEP44	-0.781535	3.62038	-5.84721	2.24496e-07	2.75055e-06	6.63612
ENSG00000140548	ZNF710	-0.761412	6.79522	-5.84493	2.2646e-07	2.77131e-06	6.36228
ENSG00000108883	EFTUD2	0.508977	8.18064	5.84444	2.26884e-07	2.7732e-06	6.30007
ENSG00000166855	CLPX	0.555116	5.75974	5.84271	2.28383e-07	2.78823e-06	6.38589
ENSG00000068137	PLEKHH3	1.33746	3.9519	5.84081	2.30044e-07	2.80517e-06	6.6204
ENSG00000235106	NCRNA00094	-0.825893	5.16183	-5.83978	2.30953e-07	2.81293e-06	6.42639
ENSG00000088836	SLC4A11	2.39568	3.94077	5.83933	2.31345e-07	2.81438e-06	6.64644
ENSG00000168765	GSTM4	-1.0301	3.92406	-5.83757	2.32906e-07	2.83003e-06	6.56983
ENSG00000128512	DOCK4	-1.43856	5.07698	-5.83563	2.34637e-07	2.84771e-06	6.42042
ENSG00000146242	TPBG	-0.87483	6.72694	-5.83494	2.35254e-07	2.85183e-06	6.32671
ENSG00000206607	SNORD44	-1.48788	2.41913	-5.83357	2.36489e-07	2.86344e-06	6.70653
ENSG00000077152	UBE2T	0.945723	5.37568	5.83199	2.37914e-07	2.8773e-06	6.39618
ENSG00000155097	ATP6V1C1	0.815021	5.35946	5.82604	2.4338e-07	2.93996e-06	6.32895
ENSG00000128245	YWHAH	-0.483738	8.97007	-5.82416	2.45127e-07	2.95759e-06	6.21194
ENSG00000138032	PPM1B	0.970285	6.43709	5.82095	2.48152e-07	2.99059e-06	6.24181
ENSG00000152944	MED21	-0.752773	5.75355	-5.81946	2.4956e-07	3.00404e-06	6.28706
ENSG00000137713	PPP2R1B	-1.12072	7.1472	-5.81891	2.50084e-07	3.00685e-06	6.2108
ENSG00000136051	KIAA1033	0.718225	6.59584	5.81732	2.51607e-07	3.02163e-06	6.24421
ENSG00000099246	RAB18	0.759818	5.77933	5.81437	2.54456e-07	3.05229e-06	6.34553
ENSG00000149196	C11orf73	-0.797036	6.60924	-5.81373	2.5507e-07	3.0561e-06	6.22281
ENSG00000046647	GEMIN8	-0.905765	4.33989	-5.81148	2.5727e-07	3.07787e-06	6.41944
ENSG00000164543	STK17A	1.23283	2.29844	5.81126	2.57485e-07	3.07787e-06	6.64059
ENSG00000185507	IRF7	-1.31479	4.34431	-5.81065	2.58085e-07	3.08147e-06	6.42473
ENSG00000197594	ENPP1	1.76428	4.59232	5.80955	2.59175e-07	3.09091e-06	6.40696
ENSG00000178057	NDUFAF3	-0.819997	5.21141	-5.80627	2.62433e-07	3.12614e-06	6.31213
ENSG00000143951	WDPCP	-1.13718	4.38385	-5.80551	2.63191e-07	3.13155e-06	6.42629
ENSG00000140022	STON2	-1.31477	5.20948	-5.80027	2.68504e-07	3.19108e-06	6.33128
ENSG00000138646	HERC5	1.33227	3.51195	5.79797	2.70865e-07	3.21434e-06	6.51165
ENSG00000111726	CMAS	-0.722229	6.72395	-5.79775	2.71085e-07	3.21434e-06	6.14651
ENSG00000134371	CDC73	0.670249	5.90868	5.79524	2.73694e-07	3.24154e-06	6.18988
ENSG00000198873	GRK5	-1.86014	2.26168	-5.79365	2.75355e-07	3.25727e-06	6.61985
ENSG00000205981	DNAJC19	0.847502	5.24472	5.79337	2.75654e-07	3.25727e-06	6.20898
ENSG00000095906	NUBP2	0.771441	5.48349	5.79009	2.79116e-07	3.2944e-06	6.23326
ENSG00000258824	CTD-2555O16.2	-1.04309	2.64214	-5.78844	2.80871e-07	3.31133e-06	6.49545
ENSG00000108523	RNF167	-0.453618	7.88366	-5.78656	2.82892e-07	3.33134e-06	6.08246
ENSG00000147364	FBXO25	1.1986	2.27855	5.78574	2.83776e-07	3.33793e-06	6.50994
ENSG00000132950	ZMYM5	-0.734928	5.06528	-5.78406	2.85598e-07	3.35553e-06	6.24017
ENSG00000117305	HMGCL	-1.0322	4.744	-5.7825	2.87301e-07	3.37169e-06	6.32847
ENSG00000069482	GAL	2.9983	6.76446	5.77963	2.90459e-07	3.40488e-06	6.3068
ENSG00000155868	MED7	-0.750993	4.43155	-5.77692	2.93475e-07	3.43632e-06	6.27931
ENSG00000183431	SF3A3	-0.598484	7.45572	-5.77443	2.96266e-07	3.46507e-06	6.04243
ENSG00000109534	GAR1	1.05503	4.22902	5.77264	2.98292e-07	3.48481e-06	6.29753
ENSG00000101361	NOP56	-0.699989	9.14025	-5.7721	2.98904e-07	3.48789e-06	6.01444
ENSG00000133069	TMCC2	-1.47688	4.27562	-5.77181	2.99233e-07	3.48789e-06	6.2574
ENSG00000185112	FAM43A	-2.6412	4.3677	-5.76867	3.02828e-07	3.5258e-06	6.382
ENSG00000163755	HPS3	0.779568	5.24688	5.76723	3.0449e-07	3.54116e-06	6.14228
ENSG00000181789	COPG	0.594515	7.0999	5.76691	3.04869e-07	3.54157e-06	6.06255
ENSG00000119392	GLE1	-0.540061	5.77301	-5.75921	3.13931e-07	3.63692e-06	6.0717
ENSG00000197226	TBC1D9B	-0.710001	7.78453	-5.75901	3.14165e-07	3.63692e-06	5.98779
ENSG00000143971	ETAA1	-0.907441	4.07019	-5.75895	3.14242e-07	3.63692e-06	6.24832
ENSG00000112425	EPM2A	-0.789162	2.99187	-5.75874	3.14489e-07	3.63692e-06	6.35691
ENSG00000135272	MDFIC	1.55652	4.45135	5.75503	3.18959e-07	3.68447e-06	6.28231
ENSG00000198648	STK39	0.694828	5.16185	5.75254	3.21989e-07	3.71531e-06	6.11219
ENSG00000144395	CCDC150	1.80247	3.88985	5.74847	3.27011e-07	3.76904e-06	6.25325
ENSG00000117115	PADI2	-2.28299	3.14011	-5.7475	3.28224e-07	3.77879e-06	6.18999
ENSG00000134198	TSPAN2	-1.29853	3.46155	-5.74552	3.30702e-07	3.80307e-06	6.21469
ENSG00000065029	ZNF76	-0.771417	6.11557	-5.73265	3.47285e-07	3.98932e-06	5.97076
ENSG00000113812	ACTR8	0.57045	5.22594	5.73195	3.48201e-07	3.99539e-06	6.02965
ENSG00000078674	PCM1	0.459365	7.76994	5.72301	3.6023e-07	4.12486e-06	5.85267
ENSG00000088451	TGDS	-0.639049	4.41999	-5.72297	3.60284e-07	4.12486e-06	6.07512
ENSG00000165548	TMEM63C	-0.825887	3.29325	-5.72011	3.64219e-07	4.16527e-06	6.13063
ENSG00000152147	GEMIN6	-0.886583	4.73045	-5.71766	3.67624e-07	4.19605e-06	5.96353
ENSG00000100764	PSMC1	0.707562	7.43123	5.71759	3.67725e-07	4.19605e-06	5.84034
ENSG00000001497	LAS1L	0.520049	6.77507	5.71406	3.72685e-07	4.24795e-06	5.85237
ENSG00000119242	CCDC92	-3.63417	4.87976	-5.70007	3.93005e-07	4.47461e-06	6.26468
ENSG00000137216	TMEM63B	0.75078	5.72657	5.69651	3.98364e-07	4.52612e-06	5.88068
ENSG00000137288	C6orf125	-0.904722	5.3784	-5.69648	3.98408e-07	4.52612e-06	5.87344
ENSG00000186871	ERCC6L	-0.819015	6.10584	-5.68731	4.1251e-07	4.68117e-06	5.75597
ENSG00000141698	NT5C3L	0.723102	5.49138	5.68279	4.19627e-07	4.7567e-06	5.8436
ENSG00000119684	MLH3	-0.68977	4.86252	-5.68238	4.20285e-07	4.75892e-06	5.8841
ENSG00000158604	TMED4	-0.692682	6.87437	-5.68132	4.21984e-07	4.77291e-06	5.73309
ENSG00000081760	AACS	0.994968	4.84969	5.67585	4.30819e-07	4.8675e-06	5.93244
ENSG00000079335	CDC14A	-0.945147	4.77119	-5.67555	4.31309e-07	4.8677e-06	5.96747
ENSG00000149292	TTC12	-1.0195	4.33671	-5.66986	4.40718e-07	4.96845e-06	5.89962
ENSG00000148925	BTBD10	0.854799	3.25045	5.66433	4.50048e-07	5.06808e-06	6.04967
ENSG00000148180	GSN	-1.38786	5.9289	-5.6571	4.62539e-07	5.20306e-06	5.75796
ENSG00000204711	C9orf135	2.51869	1.92516	5.65574	4.64927e-07	5.22422e-06	6.02879
ENSG00000161395	PGAP3	-0.934998	5.78246	-5.65436	4.67363e-07	5.24587e-06	5.66879
ENSG00000170266	GLB1	0.967264	5.23717	5.65222	4.71166e-07	5.2828e-06	5.78106
ENSG00000117280	RAB7L1	1.51074	2.55299	5.65007	4.75013e-07	5.32014e-06	6.02837
ENSG00000132275	RRP8	-0.778379	4.36029	-5.6493	4.76409e-07	5.32998e-06	5.80736
ENSG00000132475	H3F3B	-0.802672	9.75031	-5.64648	4.81515e-07	5.37821e-06	5.54388
ENSG00000197958	RPL12	-0.794881	9.74949	-5.64634	4.81779e-07	5.37821e-06	5.54044
ENSG00000107164	FUBP3	0.465507	7.39268	5.6458	4.82754e-07	5.37821e-06	5.57326
ENSG00000010318	PHF7	1.13475	2.21647	5.64578	4.82807e-07	5.37821e-06	6.07126
ENSG00000100078	PLA2G3	-1.53827	5.0353	-5.64416	4.85762e-07	5.40528e-06	5.72511
ENSG00000152455	SUV39H2	-0.664475	5.9906	-5.64301	4.87879e-07	5.42298e-06	5.60858
ENSG00000171723	GPHN	-0.645986	5.33647	-5.64134	4.90973e-07	5.4515e-06	5.66936
ENSG00000105402	NAPA	-0.531945	6.95989	-5.63936	4.94682e-07	5.48676e-06	5.56782
ENSG00000131351	HAUS8	-0.789561	4.91007	-5.63869	4.95933e-07	5.49473e-06	5.68702
ENSG00000117528	ABCD3	0.791814	4.94377	5.63752	4.98126e-07	5.51309e-06	5.7328
ENSG00000163374	YY1AP1	0.86715	2.81018	5.63371	5.05368e-07	5.58724e-06	5.96333
ENSG00000119401	TRIM32	-0.788063	5.67984	-5.63171	5.09199e-07	5.62357e-06	5.63241
ENSG00000101544	ADNP2	-0.442938	7.47165	-5.62625	5.19829e-07	5.73482e-06	5.49707
ENSG00000204348	DOM3Z	-1.13453	4.92142	-5.62523	5.2183e-07	5.75073e-06	5.69157
ENSG00000204673	AKT1S1	-0.843966	6.11843	-5.62337	5.2553e-07	5.78532e-06	5.55614
ENSG00000163029	SMC6	0.56389	6.57567	5.61763	5.37057e-07	5.90591e-06	5.494
ENSG00000176105	YES1	1.75259	2.68854	5.61402	5.44437e-07	5.98048e-06	5.91144
ENSG00000198246	SLC29A3	-0.893854	4.71102	-5.61326	5.46001e-07	5.98048e-06	5.6263
ENSG00000138798	EGF	2.39947	3.40138	5.61321	5.46105e-07	5.98048e-06	5.96722
ENSG00000165006	UBAP1	-0.410026	6.65543	-5.613	5.46543e-07	5.98048e-06	5.47949
ENSG00000140993	TIGD7	-0.754833	4.08881	-5.6129	5.4674e-07	5.98048e-06	5.70418
ENSG00000135069	PSAT1	1.50087	4.66384	5.61166	5.49317e-07	6.00229e-06	5.60183
ENSG00000167461	RAB8A	-0.433371	7.01022	-5.60967	5.53457e-07	6.04113e-06	5.44776
ENSG00000117122	MFAP2	0.795256	6.35464	5.6091	5.54656e-07	6.04781e-06	5.47712
ENSG00000170260	ZNF212	-0.538474	5.6963	-5.60674	5.59624e-07	6.09553e-06	5.51325
ENSG00000142856	ITGB3BP	0.930799	4.95942	5.60545	5.62359e-07	6.11885e-06	5.60057
ENSG00000183783	KCTD8	-1.24033	2.52135	-5.60363	5.66226e-07	6.15443e-06	5.74781
ENSG00000155158	TTC39B	1.35186	3.78048	5.59657	5.81536e-07	6.31417e-06	5.82878
ENSG00000047056	WDR37	-0.550778	5.06676	-5.59332	5.88715e-07	6.38538e-06	5.55187
ENSG00000152422	XRCC4	-0.736479	4.51541	-5.59033	5.95413e-07	6.45124e-06	5.5311
ENSG00000067840	PDZD4	2.74869	6.57667	5.58889	5.98655e-07	6.47956e-06	5.43545
ENSG00000148950	IMMP1L	-0.798949	2.17195	-5.58733	6.02193e-07	6.50443e-06	5.8332
ENSG00000164823	OSGIN2	-1.21465	5.73312	-5.58732	6.02216e-07	6.50443e-06	5.44115
ENSG00000132259	CNGA4	-2.63878	2.03682	-5.58562	6.06085e-07	6.53937e-06	5.9226
ENSG00000108588	CCDC47	0.670343	7.38485	5.58251	6.1324e-07	6.60965e-06	5.33543
ENSG00000106367	AP1S1	0.924917	3.52068	5.57715	6.25775e-07	6.7377e-06	5.58546
ENSG00000116962	NID1	1.97624	5.00225	5.57528	6.30198e-07	6.77825e-06	5.47077
ENSG00000171456	ASXL1	-1.02339	7.09112	-5.57305	6.35543e-07	6.82861e-06	5.37461
ENSG00000138029	HADHB	-0.584475	5.22399	-5.56897	6.45397e-07	6.92726e-06	5.41996
ENSG00000171865	RNASEH1	0.560481	3.72697	5.56717	6.49792e-07	6.96718e-06	5.58356
ENSG00000234741	GAS5	1.2046	8.11146	5.56472	6.55828e-07	7.02458e-06	5.26013
ENSG00000198740	ZNF652	-0.740283	5.28927	-5.56365	6.58475e-07	7.03797e-06	5.3973
ENSG00000103591	AAGAB	-0.573145	7.04071	-5.56362	6.58557e-07	7.03797e-06	5.2778
ENSG00000086300	SNX10	0.988511	2.88688	5.56339	6.59127e-07	7.03797e-06	5.67662
ENSG00000048392	RRM2B	1.03985	5.74726	5.55214	6.87665e-07	7.3351e-06	5.28739
ENSG00000184154	LRTOMT	-0.863686	2.57352	-5.54765	6.9941e-07	7.44599e-06	5.67999
ENSG00000108384	RAD51C	-0.767941	4.63505	-5.54761	6.99507e-07	7.44599e-06	5.38259
ENSG00000188613	NANOS1	-1.653	1.98904	-5.54688	7.01441e-07	7.45887e-06	5.7141
ENSG00000137070	IL11RA	-2.10415	2.84676	-5.54489	7.06716e-07	7.50722e-06	5.6696
ENSG00000111321	LTBR	-1.43774	3.16149	-5.54056	7.18346e-07	7.6229e-06	5.49406
ENSG00000176125	UFSP1	-1.0577	2.15243	-5.53785	7.2573e-07	7.69334e-06	5.65013
ENSG00000166192	SENP8	-0.739616	2.9699	-5.53739	7.26979e-07	7.69865e-06	5.5426
ENSG00000147133	TAF1	1.07032	3.33309	5.53189	7.42181e-07	7.84702e-06	5.53283
ENSG00000015153	YAF2	-1.92973	3.41221	-5.53157	7.43094e-07	7.84702e-06	5.67356
ENSG00000131196	NFATC1	2.53407	2.88213	5.5315	7.43273e-07	7.84702e-06	5.68629
ENSG00000126953	TIMM8A	-0.833286	3.71327	-5.53033	7.46566e-07	7.87371e-06	5.38742
ENSG00000183454	GRIN2A	-2.01452	2.01796	-5.52497	7.61771e-07	8.01406e-06	5.60585
ENSG00000128731	HERC2	-0.691629	7.41332	-5.52486	7.6209e-07	8.01406e-06	5.13246
ENSG00000115816	CEBPZ	0.793787	7.71224	5.52482	7.62207e-07	8.01406e-06	5.10736
ENSG00000223380	SEC22B	-0.554792	6.45632	-5.5228	7.68021e-07	8.0616e-06	5.1612
ENSG00000162290	DCP1A	-0.664055	6.29331	-5.52271	7.68293e-07	8.0616e-06	5.19154
ENSG00000178449	C12orf62	-0.990289	4.65276	-5.52053	7.74613e-07	8.11965e-06	5.27823
ENSG00000077713	SLC25A43	1.56654	2.31286	5.51993	7.76361e-07	8.1297e-06	5.617
ENSG00000113272	THG1L	-0.510176	5.16702	-5.51896	7.79219e-07	8.15134e-06	5.21867
ENSG00000180817	PPA1	1.01543	4.54494	5.51655	7.86298e-07	8.21706e-06	5.30427
ENSG00000116285	ERRFI1	1.1131	6.04106	5.51627	7.87134e-07	8.21746e-06	5.1523
ENSG00000131828	PDHA1	0.814741	6.32412	5.51234	7.98866e-07	8.33149e-06	5.16861
ENSG00000057252	SOAT1	-1.57042	5.14134	-5.50864	8.10051e-07	8.4396e-06	5.40215
ENSG00000181458	TMEM45A	-1.35368	4.28357	-5.50269	8.28387e-07	8.62192e-06	5.3375
ENSG00000121064	SCPEP1	0.833456	5.25084	5.50222	8.29853e-07	8.62846e-06	5.19151
ENSG00000144401	METTL21A	-0.528705	5.86462	-5.49727	8.45453e-07	8.77458e-06	5.08164
ENSG00000103490	PYCARD	-1.42794	3.88472	-5.49722	8.45609e-07	8.77458e-06	5.14655
ENSG00000236104	ZBTB22	-0.762783	5.02277	-5.49658	8.47634e-07	8.78674e-06	5.22072
ENSG00000167554	ZNF610	-1.23115	2.49664	-5.49626	8.48657e-07	8.78851e-06	5.542
ENSG00000188026	RILPL1	-1.10159	4.04	-5.49505	8.52532e-07	8.81755e-06	5.41177
ENSG00000164609	SLU7	0.6667	5.70623	5.49485	8.53173e-07	8.81755e-06	5.1449
ENSG00000164889	SLC4A2	0.794348	7.17573	5.49427	8.55047e-07	8.82806e-06	5.04386
ENSG00000172819	RARG	-1.31569	5.51073	-5.49381	8.56528e-07	8.8345e-06	5.05697
ENSG00000171806	METTL18	-0.755294	4.15021	-5.49198	8.62441e-07	8.88659e-06	5.21107
ENSG00000108559	NUP88	-0.394728	7.32407	-5.49145	8.64159e-07	8.89094e-06	4.99279
ENSG00000128965	CHAC1	2.43081	4.71593	5.49131	8.64589e-07	8.89094e-06	5.20726
ENSG00000133316	WDR74	0.673526	5.59484	5.4897	8.69836e-07	8.93598e-06	5.06355
ENSG00000174010	KLHL15	-0.820584	4.514	-5.48848	8.73855e-07	8.96832e-06	5.24129
ENSG00000156990	RPUSD3	-0.823887	6.04325	-5.48669	8.7974e-07	9.01974e-06	5.03741
ENSG00000179988	PSTK	-0.935974	3.94882	-5.48625	8.81182e-07	9.02554e-06	5.26949
ENSG00000105223	PLD3	0.680328	8.25001	5.48453	8.86897e-07	9.07506e-06	4.95903
ENSG00000143507	DUSP10	-1.74569	4.40497	-5.48394	8.88888e-07	9.08641e-06	5.4635
ENSG00000113013	HSPA9	0.863383	7.41241	5.48228	8.94445e-07	9.13416e-06	4.96008
ENSG00000135093	USP30	-0.65352	4.03474	-5.47904	9.05392e-07	9.23679e-06	5.30299
ENSG00000166426	CRABP1	1.98942	5.05583	5.47634	9.14628e-07	9.31983e-06	5.02887
ENSG00000020181	GPR124	-2.63677	2.52962	-5.47613	9.15341e-07	9.31983e-06	5.37218
ENSG00000115310	RTN4	-0.486689	9.52998	-5.47495	9.19393e-07	9.35186e-06	4.90973
ENSG00000115128	AC008073.5	0.792441	5.80758	5.47151	9.31356e-07	9.46419e-06	5.00448
ENSG00000083807	SLC27A5	1.28797	2.48613	5.46646	9.49165e-07	9.63556e-06	5.35104
ENSG00000100101	NOL12	-0.716	6.62002	-5.4662	9.5009e-07	9.63556e-06	4.95294
ENSG00000102977	ACD	0.53126	5.13218	5.46409	9.57665e-07	9.70283e-06	5.05945
ENSG00000180336	C17orf104	-0.662872	3.02526	-5.46113	9.6837e-07	9.80166e-06	5.26558
ENSG00000072803	FBXW11	-0.58651	6.16782	-5.46048	9.70735e-07	9.81595e-06	4.91215
ENSG00000171443	ZNF524	-1.11235	2.56773	-5.45884	9.76719e-07	9.86678e-06	5.33227
ENSG00000124532	MRS2	1.52842	5.90885	5.45609	9.86855e-07	9.95941e-06	4.94576
ENSG00000046889	PREX2	1.05493	3.81384	5.45233	1.00086e-06	1.00908e-05	5.09172
ENSG00000124608	AARS2	0.662602	5.48127	5.44452	1.0306e-06	1.03806e-05	4.95744
ENSG00000213297	ZNF625	-1.25401	2.06048	-5.44147	1.04248e-06	1.04899e-05	5.32694
ENSG00000079150	FKBP7	-1.4398	2.7413	-5.43789	1.05653e-06	1.0621e-05	5.29795
ENSG00000051180	RAD51	-0.729257	5.89512	-5.43478	1.06891e-06	1.0735e-05	4.85556
ENSG00000177731	FLII	0.466172	8.42575	5.4287	1.09354e-06	1.09716e-05	4.75563
ENSG00000174151	CYB561D1	0.744391	3.42318	5.42631	1.10341e-06	1.10599e-05	5.16036
ENSG00000180628	PCGF5	1.16922	2.96285	5.42459	1.11052e-06	1.11203e-05	5.1975
ENSG00000115648	MLPH	3.27274	1.74569	5.42088	1.12604e-06	1.12648e-05	5.29061
ENSG00000107551	RASSF4	1.42757	1.91	5.42026	1.1287e-06	1.12747e-05	5.22672
ENSG00000139644	TMBIM6	-0.476517	10.2642	-5.42013	1.12922e-06	1.12747e-05	4.70181
ENSG00000135452	TSPAN31	-0.60594	5.19412	-5.41835	1.1368e-06	1.13365e-05	4.87789
ENSG00000257390	RP11-762I7.5	-0.962193	2.97059	-5.41816	1.13761e-06	1.13365e-05	5.12997
ENSG00000156298	TSPAN7	-1.55894	3.49614	-5.41559	1.14858e-06	1.14348e-05	5.0936
ENSG00000196549	MME	1.45416	5.21367	5.41384	1.15614e-06	1.14989e-05	4.8808
ENSG00000170322	NFRKB	-0.672653	6.98227	-5.40967	1.17434e-06	1.16686e-05	4.71608
ENSG00000196586	MYO6	1.39641	5.7304	5.40838	1.18e-06	1.17136e-05	4.86109
ENSG00000082781	ITGB5	1.3001	9.57284	5.408	1.18167e-06	1.17189e-05	4.67689
ENSG00000130772	MED18	1.09139	3.39942	5.40758	1.18354e-06	1.17261e-05	5.09409
ENSG00000198258	UBL5	0.907805	6.41425	5.39971	1.21891e-06	1.2065e-05	4.7158
ENSG00000103426	CORO7	1.30658	4.34132	5.39485	1.24125e-06	1.22743e-05	5.00806
ENSG00000168002	POLR2G	0.707359	6.81188	5.39384	1.24596e-06	1.23091e-05	4.6477
ENSG00000214022	REPIN1	-0.667181	7.47622	-5.39144	1.2572e-06	1.24082e-05	4.62525
ENSG00000027697	IFNGR1	-0.681674	6.29568	-5.38832	1.27197e-06	1.2542e-05	4.6792
ENSG00000103035	PSMD7	0.661509	5.43045	5.38776	1.27462e-06	1.25561e-05	4.74326
ENSG00000006015	C19orf60	-1.18815	6.36051	-5.38509	1.28741e-06	1.267e-05	4.663
ENSG00000032742	IFT88	-0.953993	4.21901	-5.38222	1.30127e-06	1.27942e-05	4.858
ENSG00000169220	RGS14	1.63404	3.30706	5.38046	1.30988e-06	1.28666e-05	4.93497
ENSG00000186187	ZNRF1	-0.663874	4.14368	-5.37951	1.31453e-06	1.28999e-05	4.86721
ENSG00000120327	PCDHB14	-0.895345	2.31385	-5.37894	1.31733e-06	1.29151e-05	5.03567
ENSG00000223960	AC009948.5	0.913723	2.60714	5.37845	1.31976e-06	1.29266e-05	5.05468
ENSG00000213585	VDAC1	0.602524	7.03809	5.37813	1.32133e-06	1.29297e-05	4.60779
ENSG00000162065	TBC1D24	1.06729	4.43209	5.37745	1.32467e-06	1.29501e-05	4.86944
ENSG00000174442	ZWILCH	0.659267	5.98469	5.37458	1.33895e-06	1.30773e-05	4.62065
ENSG00000076242	MLH1	0.518711	6.04739	5.37425	1.34063e-06	1.30813e-05	4.62426
ENSG00000197885	NKIRAS1	-0.947634	3.72519	-5.36948	1.36474e-06	1.33039e-05	4.89501
ENSG00000116120	FARSB	-0.605109	7.00665	-5.36464	1.3896e-06	1.35335e-05	4.53063
ENSG00000090054	SPTLC1	-0.439942	6.67725	-5.36245	1.401e-06	1.36205e-05	4.55446
ENSG00000176532	PRR15	1.50747	2.26613	5.36242	1.40118e-06	1.36205e-05	4.99918
ENSG00000000419	DPM1	0.720657	6.1982	5.35945	1.41681e-06	1.37595e-05	4.58337
ENSG00000196652	ZKSCAN5	-0.556096	6.0247	-5.35562	1.43717e-06	1.39441e-05	4.57167
ENSG00000136819	C9orf78	0.557116	5.53238	5.35089	1.4628e-06	1.4179e-05	4.57828
ENSG00000182220	ATP6AP2	0.584535	6.6209	5.35064	1.46413e-06	1.4179e-05	4.51397
ENSG00000049245	VAMP3	-0.652739	4.72021	-5.34877	1.47439e-06	1.42649e-05	4.68334
ENSG00000119900	OGFRL1	1.74677	3.68177	5.34693	1.48452e-06	1.43494e-05	4.88707
ENSG00000161888	SPC24	-0.831254	3.551	-5.34533	1.49343e-06	1.44221e-05	4.75625
ENSG00000170632	ARMC10	0.678113	3.76384	5.34441	1.49855e-06	1.44579e-05	4.77154
ENSG00000137161	CNPY3	0.603898	5.59038	5.34041	1.52108e-06	1.46616e-05	4.53577
ENSG00000168061	SAC3D1	-0.872798	4.39159	-5.33988	1.5241e-06	1.46769e-05	4.64093
ENSG00000117640	FAM54B	-0.654173	5.299	-5.33868	1.53093e-06	1.4729e-05	4.60833
ENSG00000013561	RNF14	1.03407	2.79723	5.33831	1.53304e-06	1.47355e-05	4.90205
ENSG00000100603	SNW1	-0.493472	7.02073	-5.338	1.53479e-06	1.47385e-05	4.44047
ENSG00000182199	SHMT2	1.09412	8.30812	5.33765	1.53682e-06	1.47443e-05	4.41765
ENSG00000132661	NXT1	-0.920101	4.99626	-5.33697	1.54072e-06	1.4768e-05	4.60246
ENSG00000231025	RP11-175O19.4	-1.19188	4.2987	-5.33363	1.56001e-06	1.4939e-05	4.71114
ENSG00000124920	C11orf9	-1.29291	4.8073	-5.33201	1.56946e-06	1.50156e-05	4.7474
ENSG00000100842	EFS	-1.36315	6.65786	-5.32712	1.59835e-06	1.52777e-05	4.47958
ENSG00000102119	EMD	0.556445	6.1147	5.32359	1.6195e-06	1.54655e-05	4.4374
ENSG00000084463	WBP11	0.671973	5.25245	5.32215	1.62822e-06	1.55344e-05	4.50856
ENSG00000100889	PCK2	1.55819	7.23097	5.32027	1.63965e-06	1.5629e-05	4.38963
ENSG00000125633	CCDC93	1.05295	3.72662	5.31705	1.65942e-06	1.57906e-05	4.74631
ENSG00000133030	MPRIP	0.977494	4.51954	5.31701	1.65967e-06	1.57906e-05	4.61075
ENSG00000145414	NAF1	-0.582773	4.6653	-5.31494	1.67249e-06	1.58936e-05	4.52493
ENSG00000139160	METTL20	-0.955369	2.16004	-5.31459	1.67467e-06	1.58936e-05	4.85989
ENSG00000165434	PGM2L1	1.58421	3.31462	5.31452	1.67512e-06	1.58936e-05	4.75876
ENSG00000125843	C20orf29	-1.05572	2.01923	-5.31399	1.67841e-06	1.59101e-05	4.86367
ENSG00000168884	TNIP2	0.500311	4.48198	5.31342	1.68197e-06	1.59293e-05	4.57728
ENSG00000113048	MRPS27	-0.575844	7.7787	-5.3105	1.70036e-06	1.60886e-05	4.32417
ENSG00000134775	FHOD3	-2.10661	3.65143	-5.30923	1.70841e-06	1.615e-05	4.53015
ENSG00000111530	CAND1	-0.43243	8.73143	-5.3088	1.71116e-06	1.61612e-05	4.30631
ENSG00000101452	DHX35	0.662329	4.40108	5.30844	1.71347e-06	1.61681e-05	4.51117
ENSG00000178401	DNAJC22	1.59456	1.77859	5.30489	1.73628e-06	1.63684e-05	4.90481
ENSG00000166394	CYB5R2	1.80781	5.15102	5.30372	1.7438e-06	1.64242e-05	4.54029
ENSG00000111913	FAM65B	2.80731	1.83252	5.30256	1.75137e-06	1.64804e-05	4.73936
ENSG00000174915	PTDSS2	0.553895	5.86352	5.30089	1.76231e-06	1.65683e-05	4.40674
ENSG00000163138	PACRGL	0.765102	3.03466	5.30043	1.76533e-06	1.65816e-05	4.67549
ENSG00000100883	SRP54	-0.410387	7.07343	-5.2996	1.77079e-06	1.66177e-05	4.30803
ENSG00000060718	COL11A1	2.23025	4.63973	5.29824	1.77975e-06	1.66866e-05	4.56424
ENSG00000183605	SFXN4	0.796792	4.66921	5.29699	1.78807e-06	1.67494e-05	4.45859
ENSG00000159111	MRPL10	-0.604422	6.87231	-5.29558	1.79747e-06	1.68221e-05	4.28758
ENSG00000107771	FAM190B	-0.63897	5.84158	-5.29408	1.80752e-06	1.69008e-05	4.40004
ENSG00000104447	TRPS1	0.988476	3.38931	5.29264	1.81719e-06	1.69758e-05	4.74797
ENSG00000079785	DDX1	0.415523	8.23195	5.29239	1.81888e-06	1.69762e-05	4.2542
ENSG00000141337	ARSG	-1.39686	1.96408	-5.2916	1.82423e-06	1.70107e-05	4.74832
ENSG00000100926	TM9SF1	-1.10446	2.11953	-5.29065	1.83071e-06	1.70557e-05	4.79354
ENSG00000119638	NEK9	-0.714365	7.33561	-5.28251	1.88694e-06	1.75637e-05	4.24012
ENSG00000131409	LRRC4B	-2.37975	2.35037	-5.28095	1.8979e-06	1.76498e-05	4.63594
ENSG00000165929	TC2N	1.70708	3.49289	5.28011	1.90383e-06	1.7689e-05	4.60532
ENSG00000112697	TMEM30A	0.887923	7.34975	5.27961	1.90738e-06	1.77059e-05	4.25051
ENSG00000140987	ZNF434	0.460827	4.97919	5.27937	1.90909e-06	1.77059e-05	4.39013
ENSG00000136504	KAT7	1.03413	4.39372	5.27812	1.918e-06	1.77725e-05	4.41166
ENSG00000152778	IFIT5	-1.07257	3.86622	-5.27485	1.94139e-06	1.79731e-05	4.53636
ENSG00000077254	USP33	0.482197	6.8507	5.27122	1.96777e-06	1.8201e-05	4.22338
ENSG00000156973	PDE6D	-0.667734	4.81493	-5.26692	1.99948e-06	1.84777e-05	4.35343
ENSG00000163590	PPM1L	-0.883256	3.96325	-5.2616	2.03935e-06	1.88134e-05	4.42304
ENSG00000164051	CCDC51	-0.574697	5.83629	-5.26157	2.03958e-06	1.88134e-05	4.20746
ENSG00000124444	ZNF576	-0.802167	4.21333	-5.26133	2.04141e-06	1.88134e-05	4.38705
ENSG00000137185	ZNF193	0.77894	3.82304	5.2611	2.0431e-06	1.88134e-05	4.51898
ENSG00000128606	LRRC17	-2.86655	2.99914	-5.25997	2.05171e-06	1.88757e-05	4.57576
ENSG00000254087	LYN	-1.171	5.93163	-5.25952	2.05515e-06	1.88905e-05	4.16256
ENSG00000155324	GRAMD3	0.943401	2.93183	5.25901	2.05901e-06	1.89091e-05	4.53063
ENSG00000185305	ARL15	-0.701913	4.57733	-5.25865	2.0618e-06	1.89179e-05	4.36897
ENSG00000136936	XPA	-1.30625	4.66934	-5.25741	2.07129e-06	1.8988e-05	4.4721
ENSG00000166986	MARS	0.673168	8.98719	5.25674	2.07648e-06	1.90187e-05	4.11602
ENSG00000173757	STAT5B	0.785145	6.4849	5.25497	2.09014e-06	1.91268e-05	4.18889
ENSG00000164087	POC1A	0.702363	5.2028	5.25433	2.09507e-06	1.91546e-05	4.25654
ENSG00000142197	DOPEY2	1.24186	2.96156	5.2541	2.09689e-06	1.91546e-05	4.53997
ENSG00000142453	CARM1	0.84045	6.63423	5.25163	2.11623e-06	1.93141e-05	4.16063
ENSG00000188647	PTAR1	1.14613	3.30569	5.25109	2.12041e-06	1.93351e-05	4.44243
ENSG00000152952	PLOD2	1.58452	5.62544	5.25047	2.1253e-06	1.93418e-05	4.40982
ENSG00000141378	PTRH2	-0.82116	5.87209	-5.25039	2.12593e-06	1.93418e-05	4.19229
ENSG00000115145	STAM2	-0.683927	4.38901	-5.25029	2.12678e-06	1.93418e-05	4.38024
ENSG00000016391	CHDH	-0.871517	4.68176	-5.24956	2.13252e-06	1.9377e-05	4.32594
ENSG00000187860	CCDC157	-1.07278	3.39249	-5.24924	2.13508e-06	1.93831e-05	4.49372
ENSG00000181481	RNF135	-0.788806	3.07904	-5.24878	2.13871e-06	1.93867e-05	4.51058
ENSG00000227057	WDR46	-0.51168	7.16752	-5.24871	2.13923e-06	1.93867e-05	4.10859
ENSG00000106868	SUSD1	1.39005	1.99314	5.24806	2.14439e-06	1.94163e-05	4.65337
ENSG00000242028	C15orf63	-0.90883	4.05878	-5.24095	2.20171e-06	1.99178e-05	4.3173
ENSG00000040199	PHLPP2	-0.892938	5.48267	-5.23982	2.21093e-06	1.99837e-05	4.18055
ENSG00000115317	HTRA2	-0.709001	4.51825	-5.23953	2.21336e-06	1.99881e-05	4.33738
ENSG00000138463	DIRC2	-0.808457	4.86966	-5.23905	2.21725e-06	2.00057e-05	4.27558
ENSG00000197943	PLCG2	-1.31972	4.00154	-5.23722	2.23239e-06	2.01216e-05	4.42937
ENSG00000101224	CDC25B	-0.785976	5.47394	-5.23702	2.234e-06	2.01216e-05	4.17227
ENSG00000028839	TBPL1	-0.556938	4.44033	-5.23652	2.23814e-06	2.01413e-05	4.24995
ENSG00000227372	TP73-AS1	1.30733	3.29801	5.23421	2.2574e-06	2.02807e-05	4.47523
ENSG00000122406	RPL5	0.602619	9.7901	5.23399	2.25921e-06	2.02807e-05	4.02545
ENSG00000165061	ZMAT4	1.25207	2.26979	5.2339	2.26002e-06	2.02807e-05	4.50926
ENSG00000139428	MMAB	0.869183	4.98855	5.23372	2.2615e-06	2.02807e-05	4.2743
ENSG00000166321	NUDT13	-1.14865	3.23243	-5.23334	2.26468e-06	2.02813e-05	4.41677
ENSG00000065183	WDR3	1.07408	5.98246	5.23324	2.2655e-06	2.02813e-05	4.09633
ENSG00000010219	DYRK4	-1.15181	2.49976	-5.23291	2.26827e-06	2.02884e-05	4.47722
ENSG00000121417	ZNF211	-0.923821	5.16618	-5.23227	2.27371e-06	2.03176e-05	4.22215
ENSG00000106153	CHCHD2	4.00276	4.83972	5.23206	2.27548e-06	2.03176e-05	4.33131
ENSG00000137393	RNF144B	1.70495	2.21231	5.23076	2.28647e-06	2.0398e-05	4.42902
ENSG00000174807	CD248	-2.11494	1.85907	-5.23049	2.28874e-06	2.04007e-05	4.43944
ENSG00000135698	MPHOSPH6	0.829199	2.91803	5.22938	2.29817e-06	2.0467e-05	4.46768
ENSG00000228224	NACAP1	-0.874436	6.32757	-5.22624	2.32507e-06	2.06887e-05	4.07442
ENSG00000129625	REEP5	0.733346	6.89591	5.22264	2.35623e-06	2.09479e-05	4.04232
ENSG00000111596	CNOT2	-0.413973	7.13906	-5.22125	2.36844e-06	2.10383e-05	4.01996
ENSG00000112378	PERP	1.29587	4.94724	5.21894	2.38876e-06	2.12005e-05	4.32287
ENSG00000143643	TTC13	-0.892813	4.57097	-5.2168	2.40778e-06	2.13509e-05	4.23383
ENSG00000175309	AGXT2L2	1.61514	2.89862	5.20763	2.49085e-06	2.20686e-05	4.46475
ENSG00000081803	CADPS2	-1.41518	4.7556	-5.20662	2.50025e-06	2.21328e-05	4.02085
ENSG00000136108	CKAP2	-0.686879	7.74554	-5.20633	2.50287e-06	2.2137e-05	3.9525
ENSG00000104231	ZFAND1	0.822405	5.40629	5.20592	2.50671e-06	2.21519e-05	4.09838
ENSG00000133195	SLC39A11	-0.767942	3.83081	-5.20463	2.51872e-06	2.2239e-05	4.28544
ENSG00000144504	ANKMY1	-0.966195	2.29209	-5.20405	2.5241e-06	2.22674e-05	4.45298
ENSG00000114812	VIPR1	2.48565	2.67893	5.20281	2.53572e-06	2.23508e-05	4.51004
ENSG00000106263	EIF3B	0.489191	8.89121	5.20074	2.5552e-06	2.25032e-05	3.91413
ENSG00000138641	HERC3	1.52881	1.97485	5.20034	2.559e-06	2.25174e-05	4.46815
ENSG00000104998	IL27RA	1.43876	3.10555	5.1959	2.60136e-06	2.28706e-05	4.33674
ENSG00000150787	PTS	0.857009	4.55717	5.19447	2.6151e-06	2.29718e-05	4.15757
ENSG00000101882	NKAP	0.859288	3.64928	5.19244	2.63486e-06	2.31257e-05	4.26537
ENSG00000113761	ZNF346	-0.458416	5.33989	-5.19159	2.64313e-06	2.31786e-05	4.01712
ENSG00000145675	PIK3R1	-1.252	5.30102	-5.18981	2.66059e-06	2.33119e-05	4.11147
ENSG00000072609	CHFR	0.82809	5.31732	5.18711	2.68729e-06	2.35258e-05	4.12705
ENSG00000213619	NDUFS3	-0.749191	7.29642	-5.18508	2.70751e-06	2.36827e-05	3.87604
ENSG00000083720	OXCT1	-0.591749	4.45198	-5.18445	2.7138e-06	2.37176e-05	4.0536
ENSG00000130830	MPP1	2.28104	4.01783	5.18196	2.73886e-06	2.39163e-05	4.32114
ENSG00000198677	TTC37	0.56074	6.97316	5.18108	2.74781e-06	2.39741e-05	3.8893
ENSG00000166145	SPINT1	2.25425	3.18238	5.17956	2.76325e-06	2.40884e-05	4.23318
ENSG00000167807	FDX1L	0.789146	2.95446	5.17781	2.7812e-06	2.42244e-05	4.24038
ENSG00000006114	SYNRG	0.803842	5.69994	5.17673	2.79229e-06	2.43005e-05	3.96061
ENSG00000105679	GAPDHS	1.34603	2.53733	5.17478	2.81247e-06	2.44554e-05	4.26519
ENSG00000115657	ABCB6	-1.27556	3.74086	-5.1708	2.85416e-06	2.4797e-05	4.23348
ENSG00000121060	TRIM25	-1.17703	5.74766	-5.17036	2.85873e-06	2.48158e-05	3.85669
ENSG00000164484	TMEM200A	1.10668	3.98674	5.16409	2.92573e-06	2.5376e-05	4.02685
ENSG00000104368	PLAT	-1.7806	2.96992	-5.16028	2.96709e-06	2.57131e-05	4.01092
ENSG00000165533	TTC8	-0.646466	5.02587	-5.15745	2.99822e-06	2.59611e-05	3.93757
ENSG00000110619	CARS	0.873582	7.19836	5.1567	3.00656e-06	2.60114e-05	3.79303
ENSG00000132256	TRIM5	-0.821382	5.91162	-5.15056	3.07543e-06	2.65849e-05	3.85366
ENSG00000187555	USP7	0.455649	7.3107	5.1493	3.08971e-06	2.6686e-05	3.75073
ENSG00000126457	PRMT1	0.519569	7.72894	5.14875	3.09598e-06	2.67178e-05	3.74629
ENSG00000015676	NUDCD3	-0.500895	7.38399	-5.14762	3.10891e-06	2.68069e-05	3.7506
ENSG00000163728	TTC14	-0.763579	5.45649	-5.14626	3.12454e-06	2.69191e-05	3.85509
ENSG00000104635	SLC39A14	1.42009	6.86955	5.14489	3.14041e-06	2.70332e-05	3.76746
ENSG00000117153	KLHL12	0.728735	1.98264	5.14285	3.16412e-06	2.72146e-05	4.24385
ENSG00000131848	ZSCAN5A	-0.970167	3.18489	-5.14204	3.17355e-06	2.72729e-05	4.13662
ENSG00000205220	PSMB10	-0.945258	4.86545	-5.13879	3.21182e-06	2.75788e-05	3.823
ENSG00000196372	ASB13	1.00199	2.38204	5.13729	3.22957e-06	2.77082e-05	4.18142
ENSG00000130363	RSPH3	-0.940605	2.38673	-5.13341	3.27609e-06	2.80839e-05	4.25638
ENSG00000153767	GTF2E1	-0.648481	6.79616	-5.13172	3.29658e-06	2.8236e-05	3.70668
ENSG00000093072	CECR1	1.4812	3.61215	5.12433	3.38752e-06	2.89908e-05	4.01118
ENSG00000131652	THOC6	0.779019	6.01164	5.12276	3.40703e-06	2.91237e-05	3.72512
ENSG00000167196	FBXO22	0.563056	5.62726	5.12263	3.40869e-06	2.91237e-05	3.76473
ENSG00000213463	SYNJ2BP	-0.533599	4.98955	-5.11879	3.45719e-06	2.95136e-05	3.8155
ENSG00000160948	VPS28	1.07633	5.29603	5.11761	3.47225e-06	2.96176e-05	3.85212
ENSG00000246581	AC005753.1	-1.39206	5.28359	-5.11064	3.56249e-06	3.03524e-05	3.7034
ENSG00000134283	PPHLN1	0.420651	5.68946	5.1105	3.56429e-06	3.03524e-05	3.70566
ENSG00000198060	MARCH5	0.597146	3.68851	5.1096	3.57608e-06	3.04277e-05	3.98325
ENSG00000182208	AC091196.1	-0.606576	5.03844	-5.10856	3.58976e-06	3.05189e-05	3.7621
ENSG00000185585	OLFML2A	-1.139	4.43629	-5.10736	3.60572e-06	3.06293e-05	3.83023
ENSG00000182326	C1S	1.10865	2.64792	5.10305	3.66328e-06	3.10926e-05	3.93943
ENSG00000006118	TMEM132A	-0.763766	7.74213	-5.10265	3.66863e-06	3.11124e-05	3.58496
ENSG00000153201	RANBP2	-0.643418	8.6108	-5.10004	3.70404e-06	3.13869e-05	3.55497
ENSG00000167840	ZNF232	0.898363	5.22578	5.09846	3.72562e-06	3.15438e-05	3.74785
ENSG00000088882	CPXM1	-1.269	7.43675	-5.09767	3.7364e-06	3.16091e-05	3.59839
ENSG00000178307	TMEM11	-0.576871	5.96894	-5.0916	3.82075e-06	3.22961e-05	3.61504
ENSG00000163535	SGOL2	-0.687734	6.11008	-5.09115	3.82701e-06	3.23226e-05	3.59662
ENSG00000108179	PPIF	-0.772694	7.95206	-5.08996	3.84385e-06	3.24325e-05	3.52938
ENSG00000151338	MIPOL1	-0.687744	3.90596	-5.08978	3.84633e-06	3.24325e-05	3.8293
ENSG00000254969	RP11-939C17.2	-0.601288	8.60333	-5.0892	3.85458e-06	3.24755e-05	3.51978
ENSG00000101751	POLI	-1.00983	5.90968	-5.08852	3.86413e-06	3.25294e-05	3.61834
ENSG00000160050	CCDC28B	-1.26173	3.64114	-5.08295	3.94405e-06	3.31751e-05	3.8023
ENSG00000144021	CIAO1	0.451604	5.55526	5.08218	3.95523e-06	3.3242e-05	3.62125
ENSG00000154639	CXADR	-0.938218	2.33335	-5.08166	3.9627e-06	3.32776e-05	3.98215
ENSG00000107104	KANK1	-0.822393	5.12412	-5.08048	3.98001e-06	3.33958e-05	3.69609
ENSG00000160226	C21orf2	-0.938997	5.4122	-5.07992	3.9882e-06	3.34227e-05	3.70561
ENSG00000119688	ABCD4	1.08083	6.47673	5.07975	3.9907e-06	3.34227e-05	3.5871
ENSG00000178695	KCTD12	1.35181	3.45207	5.07959	3.99295e-06	3.34227e-05	3.77474
ENSG00000106330	MOSPD3	-0.78682	4.48832	-5.07593	4.047e-06	3.38476e-05	3.75385
ENSG00000101608	MYL12A	0.879329	5.07759	5.07497	4.06133e-06	3.39399e-05	3.70012
ENSG00000131876	SNRPA1	0.925282	3.19304	5.07046	4.12906e-06	3.44522e-05	3.91539
ENSG00000018869	ZNF582	-1.24092	2.87458	-5.07044	4.12931e-06	3.44522e-05	3.90861
ENSG00000123552	USP45	-0.799131	5.41344	-5.06932	4.14625e-06	3.45655e-05	3.59071
ENSG00000184378	AC078802.1	-0.787233	3.28204	-5.06598	4.19745e-06	3.49641e-05	3.779
ENSG00000163608	C3orf17	-0.476619	6.88916	-5.06506	4.21165e-06	3.5054e-05	3.46439
ENSG00000117643	MAN1C1	-1.36653	4.11933	-5.06273	4.24768e-06	3.53056e-05	3.74236
ENSG00000100077	ADRBK2	1.08831	3.53498	5.06267	4.24873e-06	3.53056e-05	3.77433
ENSG00000184702	SEPT5	1.8427	3.65046	5.0588	4.30941e-06	3.57809e-05	3.91025
ENSG00000185532	PRKG1	1.46761	2.80517	5.05741	4.33141e-06	3.59347e-05	3.81374
ENSG00000105143	SLC1A6	-1.03046	2.94992	-5.05645	4.34673e-06	3.60327e-05	3.78791
ENSG00000061938	TNK2	1.14895	4.66092	5.05386	4.38818e-06	3.63471e-05	3.71864
ENSG00000121897	LIAS	0.672837	4.43167	5.05345	4.39467e-06	3.63553e-05	3.61607
ENSG00000181544	FANCB	-0.888931	3.01974	-5.05336	4.39622e-06	3.63553e-05	3.8146
ENSG00000122550	KLHL7	0.531172	6.8968	5.05288	4.4039e-06	3.63895e-05	3.40964
ENSG00000141524	TMC6	1.34874	4.62707	5.05153	4.42579e-06	3.65411e-05	3.74419
ENSG00000134575	ACP2	-0.60866	6.3117	-5.05124	4.43043e-06	3.65502e-05	3.45741
ENSG00000102181	CD99L2	-1.21703	3.60075	-5.05064	4.44025e-06	3.65815e-05	3.78918
ENSG00000143870	PDIA6	-0.528745	10.0761	-5.05057	4.44133e-06	3.65815e-05	3.366
ENSG00000163017	ACTG2	-2.51801	2.93287	-5.04914	4.46465e-06	3.67443e-05	3.61224
ENSG00000172354	GNB2	0.767828	6.06937	5.04803	4.48286e-06	3.68647e-05	3.47793
ENSG00000092470	WDR76	-0.682122	4.77821	-5.0474	4.49314e-06	3.69197e-05	3.58022
ENSG00000166548	TK2	-0.944877	2.48429	-5.0463	4.5113e-06	3.70394e-05	3.87111
ENSG00000158373	HIST1H2BD	-1.87715	2.04354	-5.04606	4.51528e-06	3.70425e-05	3.89842
ENSG00000145220	LYAR	-0.736049	6.61917	-5.0435	4.55787e-06	3.73622e-05	3.38053
ENSG00000150961	SEC24D	1.00582	6.10183	5.04307	4.56503e-06	3.73911e-05	3.42766
ENSG00000070718	AP3M2	-0.653772	4.4765	-5.03994	4.61761e-06	3.77918e-05	3.56974
ENSG00000141232	TOB1	-1.05444	5.02541	-5.03956	4.62412e-06	3.7815e-05	3.52689
ENSG00000119318	RAD23B	-0.394391	8.62124	-5.03217	4.75088e-06	3.88209e-05	3.30922
ENSG00000163719	MTMR14	0.482664	6.24787	5.03172	4.75871e-06	3.8854e-05	3.39017
ENSG00000205765	C5orf51	-0.61219	6.99385	-5.02954	4.79678e-06	3.91136e-05	3.34742
ENSG00000122694	GLIPR2	-1.90656	5.20778	-5.02947	4.7981e-06	3.91136e-05	3.67687
ENSG00000147010	SH3KBP1	0.953133	4.77707	5.02913	4.80402e-06	3.91309e-05	3.5647
ENSG00000135845	PIGC	-0.476706	5.42442	-5.02863	4.81277e-06	3.91712e-05	3.44904
ENSG00000185813	PCYT2	-0.867808	6.83771	-5.02587	4.86169e-06	3.95381e-05	3.36037
ENSG00000126787	DLGAP5	-0.756242	7.95522	-5.02491	4.87869e-06	3.96452e-05	3.29167
ENSG00000083845	RPS5	1.01739	6.50596	5.02258	4.92049e-06	3.99401e-05	3.33847
ENSG00000198805	PNP	0.871855	5.67411	5.02231	4.92535e-06	3.99401e-05	3.42414
ENSG00000198556	ZNF789	-1.34522	3.50239	-5.02224	4.92662e-06	3.99401e-05	3.69995
ENSG00000172493	AFF1	0.877849	7.86912	5.01869	4.99092e-06	4.04129e-05	3.3163
ENSG00000175279	APITD1	-0.998856	2.04112	-5.01859	4.99278e-06	4.04129e-05	3.78361
ENSG00000118564	FBXL5	-0.554142	6.46447	-5.01691	5.0235e-06	4.06296e-05	3.29935
ENSG00000175221	MED16	0.795173	5.6538	5.01587	5.04257e-06	4.07518e-05	3.38326
ENSG00000173171	MTX1	1.09736	2.95447	5.01348	5.08682e-06	4.10773e-05	3.725
ENSG00000185250	PPIL6	-0.825901	2.05871	-5.01078	5.13741e-06	4.14533e-05	3.80299
ENSG00000105011	ASF1B	-1.08178	3.86633	-5.00728	5.20338e-06	4.19528e-05	3.60295
ENSG00000244879	AC022087.1	-0.960733	2.98729	-5.00629	5.22238e-06	4.2073e-05	3.65206
ENSG00000184857	TMEM186	-0.780475	4.14649	-5.00512	5.24456e-06	4.22187e-05	3.48304
ENSG00000234616	JRK	-0.750629	4.61745	-5.00477	5.25135e-06	4.22251e-05	3.42327
ENSG00000065675	PRKCQ	1.85589	4.74359	5.00452	5.25624e-06	4.22251e-05	3.5531
ENSG00000125505	MBOAT7	-0.566487	7.04899	-5.00444	5.25765e-06	4.22251e-05	3.25105
ENSG00000138071	ACTR2	1.09677	5.267	5.00348	5.27623e-06	4.23413e-05	3.40921
ENSG00000110446	SLC15A3	-1.46539	1.97607	-5.00312	5.28304e-06	4.2363e-05	3.43981
ENSG00000011105	TSPAN9	1.67619	3.86101	5.00125	5.31936e-06	4.2621e-05	3.68098
ENSG00000156521	TYSND1	-0.702955	4.20303	-5.00032	5.33731e-06	4.27317e-05	3.4336
ENSG00000139318	DUSP6	-1.61401	7.97726	-4.99494	5.44321e-06	4.35457e-05	3.18075
ENSG00000169813	HNRNPF	-0.305281	9.86234	-4.99315	5.47901e-06	4.37981e-05	3.15909
ENSG00000183891	TTC32	-1.40039	2.96531	-4.99291	5.48366e-06	4.38013e-05	3.63146
ENSG00000088876	ZNF343	-1.60906	3.60768	-4.99146	5.51285e-06	4.40003e-05	3.64739
ENSG00000130640	TUBGCP2	0.441747	6.83772	4.98648	5.61387e-06	4.47622e-05	3.1997
ENSG00000124508	BTN2A2	1.37691	3.33317	4.98633	5.617e-06	4.47622e-05	3.55098
ENSG00000173715	C11orf80	1.1921	3.22591	4.98303	5.68497e-06	4.52689e-05	3.58748
ENSG00000138660	AP1AR	0.555077	4.21878	4.98182	5.71007e-06	4.5399e-05	3.38415
ENSG00000117791	MOSC2	-1.04931	2.96764	-4.98174	5.71175e-06	4.5399e-05	3.57224
ENSG00000112685	EXOC2	0.910438	5.33236	4.98161	5.71453e-06	4.5399e-05	3.2758
ENSG00000172878	METAP1D	-0.892171	4.23181	-4.98122	5.7226e-06	4.54281e-05	3.34136
ENSG00000106688	SLC1A1	-1.92766	6.13558	-4.97804	5.7893e-06	4.59222e-05	3.31143
ENSG00000142733	MAP3K6	1.22246	3.58653	4.97708	5.80962e-06	4.6048e-05	3.58713
ENSG00000198598	MMP17	-1.39104	3.83125	-4.97579	5.83696e-06	4.62032e-05	3.42554
ENSG00000136143	SUCLA2	0.679901	4.40922	4.97574	5.83817e-06	4.62032e-05	3.42437
ENSG00000152208	GRID2	2.53016	3.69108	4.97095	5.94093e-06	4.69803e-05	3.34133
ENSG00000173801	JUP	0.699016	8.30073	4.96752	6.0155e-06	4.75335e-05	3.09524
ENSG00000166337	TAF10	0.708415	5.89108	4.96664	6.03485e-06	4.76499e-05	3.19078
ENSG00000136932	C9orf156	-0.807201	3.89986	-4.96447	6.08273e-06	4.79912e-05	3.42853
ENSG00000076685	NT5C2	0.652679	7.16156	4.96248	6.12714e-06	4.82753e-05	3.12281
ENSG00000168389	MFSD2A	-0.839796	4.92202	-4.96243	6.12812e-06	4.82753e-05	3.24611
ENSG00000063180	CA11	-1.50861	5.15706	-4.96125	6.15455e-06	4.8414e-05	3.13397
ENSG00000153179	RASSF3	1.05279	3.44863	4.96123	6.15511e-06	4.8414e-05	3.51141
ENSG00000124795	DEK	0.695846	4.61249	4.95518	6.292e-06	4.94529e-05	3.22003
ENSG00000122873	CISD1	-0.693349	5.63999	-4.95257	6.35211e-06	4.98873e-05	3.14756
ENSG00000125459	MSTO1	0.77053	2.55827	4.95145	6.37812e-06	5.00534e-05	3.52548
ENSG00000181392	C19orf46	1.9255	2.56791	4.95075	6.39432e-06	5.01423e-05	3.4845
ENSG00000112514	CUTA	-0.763967	7.45439	-4.95006	6.41046e-06	5.02307e-05	3.03504
ENSG00000168288	MMADHC	0.521538	6.28182	4.94948	6.42394e-06	5.02981e-05	3.07458
ENSG00000108010	GLRX3	0.703149	5.5815	4.94926	6.42902e-06	5.02996e-05	3.14847
ENSG00000178038	ALS2CL	1.80494	2.61773	4.94856	6.44537e-06	5.03893e-05	3.57956
ENSG00000135932	CAB39	-0.564673	7.16616	-4.94756	6.46908e-06	5.05363e-05	3.03629
ENSG00000198604	BAZ1A	0.959156	6.40598	4.94699	6.48231e-06	5.06013e-05	3.16996
ENSG00000164162	ANAPC10	0.814296	3.45029	4.94456	6.53989e-06	5.09955e-05	3.41088
ENSG00000090013	BLVRB	-0.882197	5.57423	-4.94444	6.5427e-06	5.09955e-05	3.17233
ENSG00000185024	BRF1	-0.547228	5.18954	-4.94284	6.58094e-06	5.12547e-05	3.18391
ENSG00000121486	TRMT1L	-0.60421	6.03741	-4.94229	6.59413e-06	5.13187e-05	3.06869
ENSG00000174953	DHX36	0.447271	7.05689	4.93939	6.66414e-06	5.18244e-05	3.00798
ENSG00000170954	ZNF415	-0.720187	3.74674	-4.93804	6.69693e-06	5.20078e-05	3.35056
ENSG00000067064	IDI1	1.31337	3.65498	4.938	6.69782e-06	5.20078e-05	3.41672
ENSG00000223343	RP13-131K19.2	-0.888021	4.52486	-4.93619	6.74214e-06	5.23125e-05	3.22692
ENSG00000186522	SEPT10	0.665343	4.19852	4.93576	6.7525e-06	5.23535e-05	3.31545
ENSG00000134874	DZIP1	-0.781947	6.38825	-4.93544	6.76044e-06	5.23756e-05	3.04087
ENSG00000145022	TCTA	-0.627523	4.75781	-4.93415	6.79227e-06	5.25827e-05	3.14104
ENSG00000165688	PMPCA	-0.463663	5.68285	-4.93362	6.80517e-06	5.26209e-05	3.07635
ENSG00000167645	YIF1B	0.639657	5.5979	4.93353	6.80742e-06	5.26209e-05	3.10916
ENSG00000257727	CNPY2	-0.791414	4.32074	-4.93272	6.82755e-06	5.27135e-05	3.23189
ENSG00000174206	C12orf66	-0.942721	2.51971	-4.93264	6.82963e-06	5.27135e-05	3.44347
ENSG00000116704	SLC35D1	-0.737614	4.52736	-4.93215	6.84177e-06	5.27247e-05	3.24839
ENSG00000107863	ARHGAP21	1.32083	3.24368	4.93199	6.84579e-06	5.27247e-05	3.45268
ENSG00000072134	EPN2	-0.575126	6.55702	-4.93196	6.84643e-06	5.27247e-05	3.02888
ENSG00000197608	ZNF841	-1.20747	3.4961	-4.92954	6.9069e-06	5.31506e-05	3.42354
ENSG00000197044	ZNF441	-1.66761	2.61687	-4.92838	6.93611e-06	5.33356e-05	3.52889
ENSG00000178585	CTNNBIP1	-0.70197	5.81368	-4.92773	6.95256e-06	5.34222e-05	3.06369
ENSG00000183696	UPP1	1.975	5.53043	4.92602	6.99571e-06	5.37137e-05	3.10408
ENSG00000079739	PGM1	1.84369	6.4003	4.92285	7.07675e-06	5.42955e-05	3.16624
ENSG00000123104	ITPR2	2.01465	3.8091	4.9212	7.11937e-06	5.45818e-05	3.18097
ENSG00000197951	ZNF71	0.761242	4.40513	4.92034	7.14158e-06	5.47114e-05	3.1775
ENSG00000100297	MCM5	0.625273	8.43505	4.9192	7.17135e-06	5.48986e-05	2.90514
ENSG00000140025	EFCAB11	0.828853	2.74015	4.91816	7.19824e-06	5.5024e-05	3.40987
ENSG00000011405	PIK3C2A	0.589632	7.53863	4.91816	7.19841e-06	5.5024e-05	2.93484
ENSG00000113648	H2AFY	-0.576625	8.70752	-4.91737	7.219e-06	5.51273e-05	2.90889
ENSG00000133275	CSNK1G2	0.69155	5.67408	4.91723	7.22261e-06	5.51273e-05	3.05629
ENSG00000166669	ATF7IP2	-1.37222	4.94178	-4.91214	7.3574e-06	5.61145e-05	3.20339
ENSG00000124767	GLO1	0.669194	8.20392	4.9101	7.4121e-06	5.64898e-05	2.88766
ENSG00000005893	LAMP2	0.673993	5.85642	4.90958	7.42592e-06	5.65273e-05	3.00787
ENSG00000197275	RAD54B	-0.635208	5.3842	-4.90951	7.42798e-06	5.65273e-05	2.98428
ENSG00000065000	AP3D1	0.581292	7.86679	4.90808	7.46646e-06	5.67782e-05	2.88517
ENSG00000171724	VAT1L	-2.54893	5.11942	-4.90749	7.48261e-06	5.6859e-05	2.90356
ENSG00000123352	SPATS2	-0.627684	5.54468	-4.9036	7.58874e-06	5.76121e-05	3.03077
ENSG00000154856	APCDD1	-2.05538	5.42854	-4.90345	7.5929e-06	5.76121e-05	3.18931
ENSG00000079257	LXN	1.12253	2.49494	4.89952	7.70189e-06	5.8396e-05	3.36892
ENSG00000166619	BLCAP	-0.574234	6.69819	-4.89813	7.74092e-06	5.86488e-05	2.88495
ENSG00000109674	NEIL3	-0.699329	4.23196	-4.89026	7.96466e-06	6.02997e-05	3.08257
ENSG00000172366	FAM195A	-0.95872	4.11899	-4.88879	8.00718e-06	6.05771e-05	3.05341
ENSG00000110237	ARHGEF17	-1.41269	5.37201	-4.88664	8.07004e-06	6.10079e-05	3.06652
ENSG00000155189	AGPAT5	0.547205	7.2186	4.88598	8.08931e-06	6.11087e-05	2.81142
ENSG00000132359	RAP1GAP2	1.71948	4.34713	4.88486	8.12211e-06	6.13115e-05	3.14477
ENSG00000119689	DLST	0.96517	4.07724	4.88438	8.13632e-06	6.13738e-05	3.08528
ENSG00000027075	PRKCH	1.89023	3.22893	4.88268	8.1865e-06	6.17072e-05	3.35662
ENSG00000112186	CAP2	-0.912005	6.02879	-4.8813	8.2275e-06	6.19708e-05	2.92366
ENSG00000162437	RAVER2	0.677014	5.86519	4.88046	8.25264e-06	6.21148e-05	2.90591
ENSG00000143486	EIF2D	-0.557662	6.42825	-4.87929	8.28756e-06	6.23321e-05	2.83754
ENSG00000124839	RAB17	4.49161	4.09044	4.87491	8.41983e-06	6.32807e-05	3.32623
ENSG00000169740	ZNF32	-0.741899	4.71086	-4.87455	8.431e-06	6.33185e-05	2.96638
ENSG00000186439	TRDN	3.79274	3.83558	4.8743	8.43843e-06	6.33281e-05	3.35474
ENSG00000169689	STRA13	0.892116	3.90754	4.87158	8.52217e-06	6.39101e-05	3.09501
ENSG00000148835	TAF5	-0.553156	5.24432	-4.86551	8.71112e-06	6.52796e-05	2.85822
ENSG00000101443	WFDC2	1.88746	4.32655	4.86296	8.79197e-06	6.58375e-05	3.05194
ENSG00000110060	PUS3	0.537043	4.84875	4.8625	8.80654e-06	6.58987e-05	2.88308
ENSG00000197601	FAR1	0.771793	5.27292	4.85886	8.92303e-06	6.6722e-05	2.90588
ENSG00000116205	TCEANC2	-0.64897	2.95605	-4.85682	8.98919e-06	6.71276e-05	3.1053
ENSG00000159445	THEM4	-0.842993	2.79505	-4.85679	8.9903e-06	6.71276e-05	3.12122
ENSG00000174227	PIGG	-0.612982	6.39075	-4.85508	9.04602e-06	6.74947e-05	2.7541
ENSG00000105193	RPS16	0.840475	8.51311	4.85385	9.08608e-06	6.77446e-05	2.68218
ENSG00000072210	ALDH3A2	0.948456	7.04952	4.85053	9.19582e-06	6.85132e-05	2.77265
ENSG00000114631	PODXL2	-0.881683	5.45923	-4.84849	9.2639e-06	6.89705e-05	2.74156
ENSG00000153147	SMARCA5	-0.449029	8.9665	-4.84696	9.31524e-06	6.93027e-05	2.6498
ENSG00000176383	B3GNT4	-0.692708	5.9249	-4.84656	9.32843e-06	6.93508e-05	2.76507
ENSG00000147912	FBXO10	-0.945518	4.83095	-4.84441	9.40111e-06	6.98407e-05	2.94462
ENSG00000043355	ZIC2	-0.826766	8.94228	-4.83972	9.56197e-06	7.09622e-05	2.63298
ENSG00000204390	HSPA1L	-0.970718	3.05967	-4.8396	9.56584e-06	7.09622e-05	3.11389
ENSG00000135766	EGLN1	-0.779112	5.0461	-4.83846	9.60533e-06	7.12039e-05	2.8886
ENSG00000082213	C5orf22	0.505097	5.92327	4.83577	9.69916e-06	7.18477e-05	2.72247
ENSG00000100629	CEP128	0.697635	3.51414	4.83382	9.76747e-06	7.23017e-05	2.97162
ENSG00000143653	SCCPDH	0.792859	5.17401	4.83327	9.78685e-06	7.23932e-05	2.80359
ENSG00000112234	FBXL4	-0.635496	4.18472	-4.83286	9.80126e-06	7.24477e-05	2.8958
ENSG00000067225	PKM2	1.42439	3.18816	4.82769	9.98583e-06	7.37111e-05	3.12148
ENSG00000123143	PKN1	0.843792	7.19284	4.82767	9.98648e-06	7.37111e-05	2.6138
ENSG00000099282	TSPAN15	-1.17817	3.53486	-4.82646	1.00302e-05	7.39806e-05	2.97456
ENSG00000006634	DBF4	0.678073	4.46131	4.82499	1.00835e-05	7.43208e-05	2.79941
ENSG00000137486	ARRB1	3.18557	4.66198	4.82254	1.01731e-05	7.49278e-05	3.13065
ENSG00000170262	MRAP	-0.77163	2.73971	-4.81868	1.03154e-05	7.59213e-05	2.99064
ENSG00000085840	ORC1	-0.865594	7.01313	-4.81755	1.03575e-05	7.61767e-05	2.56688
ENSG00000072818	ACAP1	-1.64282	3.71878	-4.81686	1.03833e-05	7.63122e-05	2.75312
ENSG00000022277	C20orf43	0.495178	5.69445	4.81477	1.0462e-05	7.68355e-05	2.67212
ENSG00000118046	STK11	0.538026	6.76741	4.81404	1.04893e-05	7.69816e-05	2.5952
ENSG00000136940	PDCL	-0.434439	6.0557	-4.81275	1.05383e-05	7.72857e-05	2.64227
ENSG00000087191	PSMC5	-0.500244	8.18504	-4.80943	1.06649e-05	7.81587e-05	2.52653
ENSG00000139117	CPNE8	-0.953616	3.74922	-4.80596	1.07991e-05	7.90856e-05	2.86944
ENSG00000174628	IQCK	-0.84478	3.95344	-4.80553	1.08158e-05	7.91522e-05	2.83193
ENSG00000129038	LOXL1	-1.86721	4.05823	-4.8049	1.08404e-05	7.9276e-05	2.88873
ENSG00000106070	GRB10	0.683828	7.88212	4.79995	1.10354e-05	8.06295e-05	2.5152
ENSG00000172456	FGGY	-0.918768	3.03054	-4.7998	1.10412e-05	8.06295e-05	2.89919
ENSG00000078070	MCCC1	-1.18373	5.8926	-4.79951	1.10527e-05	8.06568e-05	2.66615
ENSG00000108671	PSMD11	0.389387	8.33625	4.79836	1.10984e-05	8.09328e-05	2.48746
ENSG00000114021	NIT2	0.914104	5.10775	4.7962	1.11852e-05	8.15077e-05	2.6842
ENSG00000196150	ZNF250	-0.664314	3.67901	-4.79563	1.12082e-05	8.15882e-05	2.86558
ENSG00000105971	CAV2	-1.42595	4.80212	-4.79553	1.1212e-05	8.15882e-05	2.74557
ENSG00000172331	BPGM	-0.686823	4.91535	-4.79393	1.1277e-05	8.20027e-05	2.64539
ENSG00000144535	DIS3L2	0.618613	3.67487	4.79285	1.13207e-05	8.2263e-05	2.86545
ENSG00000165714	LOH12CR1	-0.788633	2.59063	-4.79169	1.13681e-05	8.2549e-05	2.94652
ENSG00000138107	ACTR1A	0.661498	6.24476	4.79068	1.14093e-05	8.27899e-05	2.56268
ENSG00000180263	FGD6	0.971638	4.3396	4.78718	1.15538e-05	8.37795e-05	2.81738
ENSG00000111261	MANSC1	0.990957	1.8118	4.78432	1.16733e-05	8.45864e-05	2.98383
ENSG00000244270	RPL32P29	-1.30383	3.39161	-4.7812	1.18049e-05	8.54799e-05	2.86685
ENSG00000185684	EP400NL	-1.21978	2.33358	-4.77935	1.18834e-05	8.59874e-05	2.95572
ENSG00000119655	NPC2	-0.803245	7.77804	-4.77496	1.20722e-05	8.72928e-05	2.42133
ENSG00000163214	DHX57	0.356335	6.19987	4.77304	1.2156e-05	8.78371e-05	2.46905
ENSG00000184900	SUMO3	1.08855	2.77431	4.77262	1.21742e-05	8.79069e-05	2.88367
ENSG00000026025	VIM	-1.69712	10.0408	-4.76245	1.26268e-05	9.10768e-05	2.34852
ENSG00000078967	UBE2D4	-0.883584	3.46491	-4.76236	1.26309e-05	9.10768e-05	2.72983
ENSG00000156500	FAM122C	1.04692	3.3045	4.76053	1.27141e-05	9.16127e-05	2.867
ENSG00000148834	GSTO1	-1.51538	6.61484	-4.76009	1.27342e-05	9.1639e-05	2.55558
ENSG00000081377	CDC14B	-1.19458	3.42237	-4.76006	1.27355e-05	9.1639e-05	2.76681
ENSG00000165801	ARHGEF40	-0.755946	7.55239	-4.75942	1.27649e-05	9.17865e-05	2.36653
ENSG00000166295	ANAPC16	0.667794	6.2121	4.75319	1.30531e-05	9.37931e-05	2.3964
ENSG00000182568	SATB1	0.787737	6.0047	4.75252	1.30844e-05	9.39523e-05	2.51038
ENSG00000092978	GPATCH2	-0.577489	5.11868	-4.75222	1.30985e-05	9.39883e-05	2.49666
ENSG00000179564	C3orf45	-0.840681	4.56892	-4.75157	1.31292e-05	9.41428e-05	2.53843
ENSG00000084628	NKAIN1	-1.15212	6.52814	-4.7488	1.326e-05	9.50147e-05	2.35124
ENSG00000165678	GHITM	-0.475678	8.42378	-4.74801	1.32978e-05	9.5219e-05	2.30866
ENSG00000101017	CD40	-1.24724	3.25146	-4.74604	1.33921e-05	9.58278e-05	2.75883
ENSG00000205659	LIN52	-0.748951	3.49503	-4.74574	1.34065e-05	9.58641e-05	2.68133
ENSG00000133083	DCLK1	1.62629	5.40576	4.74549	1.34183e-05	9.58819e-05	2.48012
ENSG00000133193	FAM104A	-0.413417	6.07184	-4.74527	1.3429e-05	9.5892e-05	2.38055
ENSG00000105835	NAMPT	0.795733	5.81884	4.74376	1.35016e-05	9.6344e-05	2.44102
ENSG00000203778	C6orf225	-0.933189	3.28811	-4.74324	1.3527e-05	9.6458e-05	2.63783
ENSG00000138050	THUMPD2	-0.742588	5.05664	-4.74304	1.35367e-05	9.64604e-05	2.42443
ENSG00000174446	SNAPC5	-0.431501	6.02213	-4.73999	1.36853e-05	9.74524e-05	2.39099
ENSG00000005020	SKAP2	-0.989276	2.96701	-4.73967	1.3701e-05	9.74969e-05	2.69027
ENSG00000007520	C16orf42	0.783553	5.53289	4.73866	1.37508e-05	9.77343e-05	2.42221
ENSG00000127080	IPPK	0.718521	3.00165	4.7386	1.37534e-05	9.77343e-05	2.7317
ENSG00000241127	C7orf36	-0.619614	4.88528	-4.73408	1.39782e-05	9.92635e-05	2.4083
ENSG00000102144	PGK1	-0.515636	8.09625	-4.73232	1.40662e-05	9.98042e-05	2.26065
ENSG00000122741	DCAF10	-0.44275	4.87892	-4.73217	1.40737e-05	9.98042e-05	2.49796
ENSG00000092201	SUPT16H	0.827061	5.95011	4.73	1.41836e-05	0.000100514	2.33471
ENSG00000164506	STXBP5	0.864713	4.57532	4.72933	1.42176e-05	0.000100686	2.60089
ENSG00000159063	ALG8	-0.542088	6.77729	-4.72813	1.42785e-05	0.000101048	2.27813
ENSG00000119723	COQ6	-0.941493	3.09667	-4.72601	1.43873e-05	0.000101748	2.71871
ENSG00000166402	TUB	1.26115	2.84998	4.72569	1.4404e-05	0.000101796	2.71276
ENSG00000077809	GTF2I	1.10734	5.63628	4.72051	1.46732e-05	0.000103628	2.34218
ENSG00000144554	FANCD2	1.64657	2.10377	4.71968	1.47167e-05	0.000103864	2.75381
ENSG00000183665	TRMT12	-0.44435	4.99809	-4.71851	1.47784e-05	0.000104228	2.37123
ENSG00000120896	SORBS3	0.884248	6.07421	4.7156	1.49331e-05	0.000105247	2.32684
ENSG00000196663	TECPR2	0.906232	3.70329	4.71529	1.49497e-05	0.000105292	2.61367
ENSG00000185052	SLC24A3	-1.3795	3.17554	-4.71485	1.4973e-05	0.000105384	2.61483
ENSG00000198700	IPO9	0.614778	7.64776	4.71455	1.4989e-05	0.000105424	2.21416
ENSG00000143156	NME7	-0.800981	4.93306	-4.71414	1.50113e-05	0.000105509	2.36491
ENSG00000188629	ZNF177	-1.60879	3.46123	-4.7127	1.50884e-05	0.000105979	2.61684
ENSG00000100122	CRYBB1	-1.6477	1.33845	-4.71208	1.51221e-05	0.000106089	2.73998
ENSG00000188986	COBRA1	0.456717	6.18709	4.71203	1.51246e-05	0.000106089	2.26508
ENSG00000197860	SGTB	0.807787	2.86013	4.70978	1.52471e-05	0.000106875	2.63933
ENSG00000175104	TRAF6	-0.781479	3.86254	-4.70832	1.53266e-05	0.000107359	2.57343
ENSG00000100726	TELO2	0.71975	6.56108	4.70632	1.54365e-05	0.000108056	2.21933
ENSG00000178538	CA8	-1.49848	2.83124	-4.70581	1.54648e-05	0.00010818	2.65635
ENSG00000106524	ANKMY2	-0.770913	5.45298	-4.70468	1.55269e-05	0.000108541	2.38896
ENSG00000233927	RPS28	0.799494	7.03291	4.70137	1.57116e-05	0.000109757	2.18999
ENSG00000185414	MRPL30	0.592618	3.41884	4.69993	1.5793e-05	0.000110251	2.51463
ENSG00000241685	ARPC1A	0.612305	5.95985	4.6983	1.58848e-05	0.000110817	2.26392
ENSG00000062822	POLD1	0.681207	6.42632	4.6976	1.59247e-05	0.000111021	2.19998
ENSG00000087586	AURKA	-0.672045	6.77723	-4.69739	1.59364e-05	0.000111027	2.17569
ENSG00000139687	RB1	-0.578884	5.7	-4.69625	1.60017e-05	0.000111407	2.24869
ENSG00000136888	ATP6V1G1	0.561261	6.2213	4.69261	1.62104e-05	0.000112783	2.19758
ENSG00000076924	XAB2	0.456299	6.82096	4.69215	1.62374e-05	0.000112895	2.16021
ENSG00000137656	BUD13	-0.391689	6.1456	-4.69165	1.62664e-05	0.000112973	2.17928
ENSG00000141642	ELAC1	-0.939883	1.70859	-4.69158	1.62706e-05	0.000112973	2.69778
ENSG00000070756	PABPC1	0.505172	9.54472	4.68863	1.64424e-05	0.000114089	2.09261
ENSG00000149313	AASDHPPT	-0.519842	6.5378	-4.68432	1.6697e-05	0.000115778	2.13588
ENSG00000123349	PFDN5	0.782607	7.30035	4.68303	1.67738e-05	0.000116166	2.11261
ENSG00000169016	E2F6	-0.483326	5.64681	-4.68301	1.67755e-05	0.000116166	2.237
ENSG00000089022	MAPKAPK5	0.398177	6.20931	4.68098	1.68971e-05	0.000116929	2.15787
ENSG00000170633	RNF34	-0.417409	6.6972	-4.67972	1.69731e-05	0.000117376	2.11797
ENSG00000178821	TMEM52	-0.954894	3.24091	-4.67924	1.70022e-05	0.000117499	2.46038
ENSG00000182796	AC023055.2	-1.29978	4.09918	-4.67753	1.71062e-05	0.000118093	2.38078
ENSG00000109113	RAB34	0.569364	7.76257	4.67745	1.71112e-05	0.000118093	2.07164
ENSG00000101542	CDH20	-2.9402	1.54052	-4.6768	1.71504e-05	0.000118285	2.74024
ENSG00000183955	SETD8	1.1076	1.96802	4.67629	1.71819e-05	0.000118423	2.70107
ENSG00000132182	NUP210	0.958142	6.5018	4.6757	1.72181e-05	0.000118593	2.10487
ENSG00000135870	RC3H1	-0.66822	5.98515	-4.67357	1.73493e-05	0.000119345	2.16413
ENSG00000106211	HSPB1	-1.01984	6.75953	-4.67342	1.73582e-05	0.000119345	2.12309
ENSG00000185122	HSF1	-0.612471	6.57922	-4.67336	1.7362e-05	0.000119345	2.10585
ENSG00000101577	LPIN2	0.700446	5.63634	4.67185	1.74556e-05	0.00011989	2.21476
ENSG00000139182	CLSTN3	0.841721	5.76286	4.67171	1.74646e-05	0.00011989	2.18686
ENSG00000075399	C16orf7	-1.14682	3.05117	-4.66317	1.80033e-05	0.000123506	2.47343
ENSG00000127870	RNF6	-0.518983	5.15278	-4.65983	1.82184e-05	0.000124898	2.20088
ENSG00000158623	COPG2	-0.570146	6.13806	-4.65846	1.83075e-05	0.000125426	2.06784
ENSG00000135045	C9orf40	-1.12746	4.91188	-4.65804	1.83353e-05	0.000125462	2.30514
ENSG00000113141	IK	-0.594337	6.64832	-4.65801	1.83371e-05	0.000125462	2.05244
ENSG00000162222	TTC9C	-0.500366	4.90874	-4.65614	1.84594e-05	0.000126215	2.21685
ENSG00000134330	IAH1	-1.67924	4.54259	-4.65541	1.85075e-05	0.000126459	2.32197
ENSG00000133313	CNDP2	-0.505466	8.78824	-4.65506	1.85306e-05	0.000126488	1.98538
ENSG00000145431	PDGFC	-1.11832	3.7572	-4.65497	1.85362e-05	0.000126488	2.42679
ENSG00000170542	SERPINB9	3.27691	6.80457	4.65363	1.8625e-05	0.00012701	2.47521
ENSG00000198843	RP11-392O18.1	0.896746	4.27397	4.65269	1.86874e-05	0.000127351	2.27402
ENSG00000167595	C19orf55	-0.782986	4.03953	-4.65137	1.87749e-05	0.000127863	2.30857
ENSG00000137285	TUBB2B	1.05753	10.35	4.65076	1.88158e-05	0.000128057	1.95789
ENSG00000197969	VPS13A	0.977464	5.42027	4.64976	1.88828e-05	0.000128369	2.14422
ENSG00000157557	ETS2	0.743196	7.56474	4.64971	1.88865e-05	0.000128369	2.03307
ENSG00000160633	SAFB	0.379264	7.91104	4.64738	1.90434e-05	0.00012935	1.96964
ENSG00000118096	IFT46	-0.81292	4.37781	-4.64714	1.90597e-05	0.000129375	2.1788
ENSG00000172273	HINFP	-0.416342	5.81274	-4.64669	1.90902e-05	0.000129497	2.05295
ENSG00000183751	TBL3	0.579039	6.71735	4.642	1.94109e-05	0.000131585	1.99322
ENSG00000169814	BTD	-0.55156	4.25839	-4.64072	1.9499e-05	0.000132096	2.23595
ENSG00000110002	VWA5A	-1.06337	5.16894	-4.63815	1.96779e-05	0.00013322	2.05364
ENSG00000171262	FAM98B	0.543287	5.24985	4.6365	1.97936e-05	0.000133916	2.08248
ENSG00000125970	RALY	-0.520971	8.34944	-4.63576	1.98459e-05	0.000134181	1.92452
ENSG00000123560	PLP1	1.55081	4.17256	4.63423	1.99541e-05	0.000134824	2.0433
ENSG00000165525	NEMF	0.501087	5.69229	4.63368	1.99927e-05	0.000134835	2.04806
ENSG00000114316	USP4	0.584961	5.76618	4.63358	2.00002e-05	0.000134835	2.03265
ENSG00000178127	NDUFV2	-0.5852	6.0708	-4.6335	2.00059e-05	0.000134835	1.95585
ENSG00000078246	TULP3	0.5321	5.14679	4.63347	2.0008e-05	0.000134835	2.13527
ENSG00000204564	C6orf136	-0.85421	4.67712	-4.63305	2.00374e-05	0.000134945	2.13003
ENSG00000132199	ENOSF1	1.24715	4.7467	4.63047	2.02216e-05	0.000135957	2.19763
ENSG00000121578	B4GALT4	1.03261	6.18287	4.63044	2.02239e-05	0.000135957	2.05269
ENSG00000006625	GGCT	0.764141	4.57021	4.63039	2.02274e-05	0.000135957	2.03946
ENSG00000135336	ORC3	0.503216	4.1624	4.62858	2.03582e-05	0.000136687	2.1582
ENSG00000164346	NSA2	-0.625635	5.38772	-4.62852	2.03624e-05	0.000136687	2.03893
ENSG00000097096	SYDE2	0.852001	3.54376	4.62697	2.04743e-05	0.000137348	2.32907
ENSG00000107201	DDX58	1.47365	3.53535	4.62541	2.05886e-05	0.000137936	2.31941
ENSG00000118873	RAB3GAP2	0.53725	6.61966	4.6254	2.05887e-05	0.000137936	1.93364
ENSG00000137494	ANKRD42	-0.872063	3.81877	-4.62517	2.06055e-05	0.000137959	2.31214
ENSG00000140632	GLYR1	0.900431	5.87317	4.6199	2.09943e-05	0.000140471	1.97689
ENSG00000158691	ZSCAN12	-0.52975	4.91546	-4.6185	2.10992e-05	0.000141052	2.07063
ENSG00000096654	ZNF184	-0.577946	4.3832	-4.61837	2.11085e-05	0.000141052	2.16253
ENSG00000136243	NUPL2	0.550292	5.29748	4.61652	2.12478e-05	0.000141891	2.0122
ENSG00000132005	RFX1	0.691985	3.91211	4.61577	2.13042e-05	0.000142175	2.2429
ENSG00000188021	UBQLN2	-0.696831	4.74137	-4.61168	2.16154e-05	0.000144159	2.05911
ENSG00000117481	NSUN4	0.487808	4.33217	4.60933	2.17962e-05	0.00014527	2.12076
ENSG00000051341	POLQ	-1.12926	5.86904	-4.60114	2.2437e-05	0.000149444	1.88349
ENSG00000181220	ZNF746	-0.397715	5.71116	-4.60082	2.24627e-05	0.000149519	1.94023
ENSG00000166503	AC024270.1	0.377847	6.25789	4.5998	2.25443e-05	0.000149965	1.86997
ENSG00000170545	SMAGP	1.26962	3.05739	4.59672	2.27907e-05	0.000151507	2.27658
ENSG00000197993	KEL	-2.67367	2.59222	-4.59587	2.28599e-05	0.000151868	2.42061
ENSG00000005884	ITGA3	2.23103	4.61299	4.59556	2.28843e-05	0.000151933	2.02677
ENSG00000171174	RBKS	-1.18969	1.90823	-4.59354	2.30484e-05	0.000152924	2.37441
ENSG00000147535	PPAPDC1B	0.830612	5.08044	4.5917	2.3199e-05	0.000153824	1.96251
ENSG00000104327	CALB1	1.77212	6.89605	4.58768	2.35316e-05	0.000155929	1.98441
ENSG00000116809	ZBTB17	-0.610804	5.7819	-4.58556	2.37088e-05	0.000157002	1.88349
ENSG00000151353	TMEM18	0.70727	2.8131	4.58513	2.37443e-05	0.000157136	2.23309
ENSG00000069974	RAB27A	0.81157	3.8565	4.58384	2.38529e-05	0.000157753	2.19113
ENSG00000128311	TST	-0.749444	5.44658	-4.58096	2.40969e-05	0.000159265	1.9158
ENSG00000105705	SUGP1	-0.526965	4.99576	-4.58011	2.41697e-05	0.000159644	1.93295
ENSG00000155542	C5orf35	-1.27083	3.22176	-4.57964	2.42097e-05	0.000159805	2.11284
ENSG00000039123	SKIV2L2	0.332565	7.46341	4.57881	2.4281e-05	0.000160174	1.74213
ENSG00000156858	PRR14	-0.819049	4.20504	-4.57765	2.43804e-05	0.000160727	2.10892
ENSG00000134294	SLC38A2	0.680215	9.03656	4.57598	2.45244e-05	0.000161573	1.71082
ENSG00000168118	RAB4A	0.893747	3.14037	4.57517	2.45952e-05	0.000161935	2.17865
ENSG00000089639	GMIP	-0.724238	5.52278	-4.57318	2.47681e-05	0.00016297	1.8721
ENSG00000153774	CFDP1	-0.883022	6.91533	-4.57111	2.49503e-05	0.000164064	1.74632
ENSG00000109189	USP46	0.520087	6.54906	4.57005	2.50437e-05	0.000164573	1.76108
ENSG00000078795	PKD2L2	-0.725402	2.4879	-4.56965	2.50792e-05	0.000164701	2.20493
ENSG00000133641	C12orf29	0.584239	3.15366	4.56942	2.50991e-05	0.000164727	2.11638
ENSG00000142634	EFHD2	-1.00694	3.47805	-4.56882	2.51525e-05	0.000164972	2.11265
ENSG00000171307	ZDHHC16	-0.395773	6.74342	-4.56854	2.51778e-05	0.000165033	1.73024
ENSG00000101868	POLA1	-0.526107	6.39326	-4.56724	2.52929e-05	0.000165682	1.73312
ENSG00000186448	ZNF197	-0.578887	3.87759	-4.56625	2.53823e-05	0.000166162	2.07388
ENSG00000113734	BNIP1	-0.620359	3.87348	-4.56254	2.57164e-05	0.000168242	1.97928
ENSG00000070269	C14orf101	-0.789265	5.66524	-4.55958	2.59866e-05	0.000169902	1.87055
ENSG00000171055	FEZ2	-0.604412	5.26707	-4.55913	2.60274e-05	0.000170061	1.82916
ENSG00000090989	EXOC1	-0.603166	6.20748	-4.55826	2.61075e-05	0.000170477	1.74987
ENSG00000181773	GPR3	0.982811	3.5172	4.5576	2.6168e-05	0.000170763	2.06359
ENSG00000116221	MRPL37	-0.570564	7.85751	-4.5574	2.61871e-05	0.00017078	1.65607
ENSG00000161980	POLR3K	0.873841	3.19398	4.5564	2.62789e-05	0.00017127	2.07106
ENSG00000100162	CENPM	-0.836565	5.23382	-4.55525	2.63858e-05	0.000171858	1.78595
ENSG00000074621	SLC24A1	-0.816692	3.44845	-4.5534	2.65586e-05	0.000172874	1.99227
ENSG00000100099	HPS4	-0.777389	6.42393	-4.55209	2.66812e-05	0.000173563	1.69645
ENSG00000104884	ERCC2	-0.609349	6.84509	-4.5496	2.69164e-05	0.000174896	1.67452
ENSG00000163637	PRICKLE2	-1.39332	3.5528	-4.54956	2.69201e-05	0.000174896	2.04187
ENSG00000161956	SENP3	-0.34566	7.80417	-4.54905	2.69689e-05	0.000175103	1.6317
ENSG00000188112	C6orf132	1.25948	2.60966	4.54819	2.70508e-05	0.000175524	1.9649
ENSG00000204463	BAG6	0.367238	7.8327	4.5473	2.71358e-05	0.000175964	1.63923
ENSG00000087088	BAX	0.621084	7.54247	4.54562	2.72966e-05	0.000176896	1.63922
ENSG00000112167	C6orf64	-0.735165	4.0856	-4.54509	2.73479e-05	0.000177117	1.9603
ENSG00000121542	SEC22A	0.910595	2.85557	4.54451	2.74034e-05	0.000177365	2.145
ENSG00000250366	RP11-185P18.1	1.48638	5.35475	4.54322	2.75285e-05	0.000178063	1.78008
ENSG00000078237	C12orf5	0.571943	4.82292	4.5425	2.75986e-05	0.000178404	1.86485
ENSG00000011566	MAP4K3	0.607981	5.46908	4.54133	2.77122e-05	0.000179026	1.71772
ENSG00000154803	FLCN	0.858677	4.5165	4.54022	2.78205e-05	0.000179405	1.87851
ENSG00000156253	RWDD2B	0.954557	3.45155	4.54021	2.78221e-05	0.000179405	1.99066
ENSG00000122912	SLC25A16	0.878731	2.6449	4.5402	2.78231e-05	0.000179405	2.10305
ENSG00000003509	C2orf56	1.02833	5.10056	4.53906	2.79344e-05	0.00018001	1.74325
ENSG00000119866	BCL11A	-0.778539	4.76792	-4.53692	2.81459e-05	0.00018126	1.72095
ENSG00000119203	CPSF3	-0.49209	7.05915	-4.53438	2.83982e-05	0.00018277	1.59477
ENSG00000151247	EIF4E	-0.455948	6.14287	-4.53414	2.84224e-05	0.000182812	1.63019
ENSG00000113532	ST8SIA4	3.03174	3.17044	4.53349	2.84874e-05	0.000183115	2.24307
ENSG00000014216	CAPN1	0.576477	7.90952	4.52911	2.89299e-05	0.000185844	1.57061
ENSG00000125695	STRADA	-0.639152	5.67129	-4.52822	2.90207e-05	0.000186311	1.65915
ENSG00000110080	ST3GAL4	-0.546594	4.84811	-4.52743	2.91018e-05	0.000186716	1.76528
ENSG00000138777	PPA2	0.756379	5.64288	4.5271	2.91358e-05	0.000186817	1.68709
ENSG00000196235	SUPT5H	0.367098	8.22856	4.52502	2.93495e-05	0.00018807	1.54682
ENSG00000251192	ZNF674	-0.895122	3.02424	-4.52315	2.95426e-05	0.00018919	1.99181
ENSG00000168003	SLC3A2	1.02914	9.50936	4.52295	2.9564e-05	0.00018921	1.52638
ENSG00000144635	DYNC1LI1	-0.478194	7.24951	-4.52254	2.96067e-05	0.000189365	1.55746
ENSG00000161558	TMEM143	-1.27265	3.26379	-4.52201	2.96619e-05	0.0001896	1.90277
ENSG00000158109	TPRG1L	1.00713	4.13218	4.52034	2.98364e-05	0.00019051	1.92921
ENSG00000083937	CHMP2B	0.575287	6.43465	4.52029	2.98412e-05	0.00019051	1.59377
ENSG00000174938	SEZ6L2	0.762205	5.89559	4.51771	3.01128e-05	0.000192125	1.63884
ENSG00000168488	ATXN2L	0.63222	6.42669	4.51716	3.01712e-05	0.000192379	1.60291
ENSG00000214413	BBIP1	-0.78117	3.77799	-4.51685	3.0204e-05	0.000192469	1.86218
ENSG00000113971	NPHP3	0.791139	4.83695	4.51584	3.03114e-05	0.000193034	1.82418
ENSG00000170456	DENND5B	0.783398	4.43088	4.51565	3.03314e-05	0.000193042	1.84571
ENSG00000010270	STARD3NL	0.627262	6.10682	4.51501	3.04004e-05	0.000193361	1.61581
ENSG00000102710	FAM48A	0.544118	6.4811	4.51372	3.05385e-05	0.00019412	1.5653
ENSG00000102699	PARP4	1.54789	3.39103	4.51305	3.06097e-05	0.000194453	1.96153
ENSG00000213949	ITGA1	1.23438	2.50628	4.51285	3.06315e-05	0.000194472	2.01429
ENSG00000133997	MED6	-0.465538	5.87757	-4.51266	3.06515e-05	0.000194479	1.5921
ENSG00000173894	CBX2	1.1419	2.58637	4.51219	3.07025e-05	0.000194682	1.99884
ENSG00000168517	HEXIM2	-0.870932	4.07585	-4.51123	3.08059e-05	0.000195217	1.77308
ENSG00000114742	WDR48	-0.443703	6.78678	-4.51049	3.08868e-05	0.00019561	1.53202
ENSG00000198818	SFT2D1	0.57458	5.68811	4.5089	3.10598e-05	0.000196545	1.62984
ENSG00000198331	HYLS1	-0.668392	4.2295	-4.50878	3.10726e-05	0.000196545	1.77865
ENSG00000197429	IPP	-0.746812	3.53766	-4.50673	3.12968e-05	0.000197772	1.926
ENSG00000162614	NEXN	-1.10659	5.2701	-4.50666	3.1305e-05	0.000197772	1.67237
ENSG00000148362	C9orf142	0.971496	4.64081	4.50644	3.13292e-05	0.000197804	1.72622
ENSG00000177054	ZDHHC13	0.458321	4.96347	4.50389	3.16108e-05	0.00019946	1.68179
ENSG00000154889	MPPE1	-0.86163	4.65508	-4.50368	3.1634e-05	0.000199484	1.79707
ENSG00000149679	CABLES2	-0.741836	2.9312	-4.50332	3.16738e-05	0.000199613	1.95796
ENSG00000069345	DNAJA2	0.438267	6.5323	4.50169	3.18556e-05	0.000200596	1.50205
ENSG00000082068	WDR70	-0.356154	5.43321	-4.50157	3.18687e-05	0.000200596	1.59374
ENSG00000128791	TWSG1	0.639879	6.28001	4.50118	3.19124e-05	0.000200748	1.5782
ENSG00000008853	RHOBTB2	-0.598939	5.09037	-4.49853	3.22107e-05	0.000202501	1.62289
ENSG00000162493	PDPN	-1.20359	5.95232	-4.49802	3.22684e-05	0.00020274	1.46704
ENSG00000111142	METAP2	-0.422145	8.15861	-4.49658	3.24314e-05	0.00020364	1.44686
ENSG00000196867	ZFP28	-1.11316	4.26117	-4.49396	3.27303e-05	0.000205391	1.76991
ENSG00000213029	SPHAR	-0.925006	3.19293	-4.49339	3.2796e-05	0.000205679	1.87559
ENSG00000136811	ODF2	-0.854882	6.03398	-4.48964	3.32299e-05	0.000208273	1.58965
ENSG00000137726	FXYD6	-1.433	4.72744	-4.48867	3.33427e-05	0.000208733	1.70419
ENSG00000187867	PALM3	1.38961	1.84772	4.48866	3.33439e-05	0.000208733	1.97178
ENSG00000165105	RASEF	1.58818	2.00852	4.48749	3.34817e-05	0.000209469	2.01522
ENSG00000181019	NQO1	1.68751	7.6653	4.48688	3.35536e-05	0.000209791	1.455
ENSG00000204262	COL5A2	2.49575	7.93539	4.48666	3.35792e-05	0.000209824	1.57102
ENSG00000121988	ZRANB3	-0.521159	4.5692	-4.48637	3.36132e-05	0.000209909	1.62998
ENSG00000138080	EMILIN1	-1.46591	3.89165	-4.48555	3.37092e-05	0.000210381	1.65642
ENSG00000181191	PJA1	-0.978448	3.46457	-4.4842	3.38693e-05	0.000211189	1.78196
ENSG00000148468	FAM171A1	-0.458964	7.26143	-4.48412	3.38796e-05	0.000211189	1.4422
ENSG00000129055	ANAPC13	-0.62191	5.90586	-4.4831	3.40005e-05	0.000211814	1.47913
ENSG00000170175	CHRNB1	0.788907	3.63983	4.47927	3.44587e-05	0.000214539	1.75981
ENSG00000171155	C1GALT1C1	-0.590227	4.79045	-4.47735	3.4692e-05	0.000215861	1.59617
ENSG00000111845	PAK1IP1	0.523443	6.06572	4.47639	3.48083e-05	0.000216454	1.42652
ENSG00000185504	C17orf70	-0.622779	6.92404	-4.4761	3.48444e-05	0.000216548	1.40132
ENSG00000099250	NRP1	2.66341	3.33746	4.47588	3.48707e-05	0.000216581	1.91982
ENSG00000151287	C13orf27	-0.798471	4.28725	-4.47391	3.51122e-05	0.00021795	1.64548
ENSG00000131697	NPHP4	0.995686	4.1573	4.4735	3.51621e-05	0.000218128	1.69406
ENSG00000255666	RP11-867G2.6	2.88876	1.40657	4.47294	3.52315e-05	0.000218427	2.07973
ENSG00000159873	CCDC117	-0.546143	6.71125	-4.47035	3.5552e-05	0.000220281	1.41316
ENSG00000133983	COX16	-0.729681	6.03098	-4.46593	3.61058e-05	0.000223463	1.43359
ENSG00000122126	OCRL	-0.68473	5.96832	-4.46591	3.61089e-05	0.000223463	1.43336
ENSG00000173898	SPTBN2	0.949538	6.59592	4.46359	3.6403e-05	0.000225148	1.3996
ENSG00000104313	EYA1	1.8593	2.28038	4.46097	3.67375e-05	0.000227081	1.99046
ENSG00000239857	GET4	-0.931291	3.52707	-4.46068	3.67749e-05	0.000227176	1.70533
ENSG00000115661	STK16	-0.57788	5.48842	-4.46017	3.68406e-05	0.000227445	1.49047
ENSG00000177542	SLC25A22	0.639501	5.2278	4.45836	3.70737e-05	0.000228625	1.48901
ENSG00000224113	AC004223.1	-0.938902	3.19353	-4.45832	3.70796e-05	0.000228625	1.76472
ENSG00000089050	RBBP9	-0.807202	3.24973	-4.45817	3.70983e-05	0.000228625	1.73994
ENSG00000123091	RNF11	-0.630611	7.35766	-4.45762	3.71705e-05	0.000228933	1.35046
ENSG00000188130	MAPK12	1.45348	4.55074	4.45329	3.77372e-05	0.000232284	1.62866
ENSG00000086102	NFX1	0.500551	6.17265	4.45135	3.79933e-05	0.000233721	1.36026
ENSG00000116918	TSNAX	0.589608	4.24199	4.45011	3.81582e-05	0.000234595	1.58463
ENSG00000143106	PSMA5	0.58431	7.32954	4.44961	3.82251e-05	0.000234867	1.3047
ENSG00000114942	EEF1B2	0.551	9.12722	4.44787	3.84572e-05	0.000236152	1.27012
ENSG00000168916	ZNF608	-0.707442	7.39705	-4.44314	3.9097e-05	0.000239938	1.34209
ENSG00000104886	PLEKHJ1	0.657793	5.92798	4.43916	3.96442e-05	0.000243151	1.37068
ENSG00000117016	RIMS3	0.974318	2.33014	4.43871	3.97068e-05	0.00024339	1.74785
ENSG00000197563	PIGN	0.508569	5.1873	4.43839	3.97512e-05	0.000243518	1.46014
ENSG00000090686	USP48	0.441704	6.96383	4.4381	3.97917e-05	0.000243621	1.28231
ENSG00000171791	BCL2	1.37916	1.87561	4.43692	3.99545e-05	0.000244409	1.8348
ENSG00000168952	STXBP6	-1.04727	2.399	-4.43683	3.99678e-05	0.000244409	1.59556
ENSG00000129187	DCTD	-0.387049	7.25232	-4.43455	4.02869e-05	0.000246081	1.25829
ENSG00000081014	AP4E1	0.525673	5.1743	4.43453	4.02892e-05	0.000246081	1.46145
ENSG00000169621	APLF	-0.789338	2.61372	-4.4334	4.04485e-05	0.000246802	1.76472
ENSG00000179029	TMEM107	-1.05075	2.68708	-4.43335	4.0455e-05	0.000246802	1.80249
ENSG00000181192	DHTKD1	1.02693	5.00357	4.43209	4.06339e-05	0.000247747	1.46704
ENSG00000142230	SAE1	-0.42863	8.71301	-4.43143	4.07277e-05	0.000248157	1.22368
ENSG00000237054	AL132780.10	-0.591702	5.73376	-4.43127	4.07493e-05	0.000248157	1.3046
ENSG00000169964	TMEM42	-0.855185	4.3264	-4.42868	4.112e-05	0.000250266	1.4696
ENSG00000125166	GOT2	-0.510917	8.20764	-4.42844	4.11542e-05	0.000250326	1.21457
ENSG00000103528	SYT17	-1.05419	3.06837	-4.42807	4.1207e-05	0.0002505	1.79149
ENSG00000115234	SNX17	0.477221	7.19106	4.42782	4.12423e-05	0.000250566	1.24284
ENSG00000184489	PTP4A3	-1.14807	4.94357	-4.42628	4.14646e-05	0.000251753	1.46046
ENSG00000172465	TCEAL1	-0.863729	2.37859	-4.42613	4.14865e-05	0.000251753	1.69933
ENSG00000170836	PPM1D	-0.574679	5.71359	-4.42458	4.17107e-05	0.000252965	1.31991
ENSG00000157036	EXOG	-0.708444	4.52536	-4.42056	4.22997e-05	0.000256386	1.37887
ENSG00000111203	ITFG2	-0.783761	5.08558	-4.42017	4.23569e-05	0.000256582	1.32605
ENSG00000180104	EXOC3	-0.418452	5.83538	-4.41808	4.26655e-05	0.000258299	1.26978
ENSG00000117395	EBNA1BP2	0.652949	6.73682	4.41755	4.27451e-05	0.000258456	1.22229
ENSG00000105518	TMEM205	-0.58327	5.85318	-4.41745	4.27602e-05	0.000258456	1.25405
ENSG00000167986	DDB1	0.57102	8.863	4.4174	4.27666e-05	0.000258456	1.17399
ENSG00000163069	SGCB	0.810793	5.2817	4.41588	4.29936e-05	0.000259675	1.34868
ENSG00000166900	STX3	1.0924	5.47479	4.41571	4.30189e-05	0.000259676	1.36037
ENSG00000110108	TMEM109	-0.785008	7.05216	-4.41271	4.34713e-05	0.000262253	1.20145
ENSG00000118707	TGIF2	-0.563128	7.24136	-4.40986	4.39045e-05	0.000264711	1.18629
ENSG00000154767	XPC	0.559612	6.06685	4.40957	4.39482e-05	0.00026482	1.24664
ENSG00000157184	CPT2	-0.559938	5.85005	-4.40712	4.43234e-05	0.000266925	1.2591
ENSG00000158711	ELK4	-0.697357	3.34696	-4.40648	4.4423e-05	0.000267368	1.56781
ENSG00000121964	GTDC1	-0.582115	4.63427	-4.40629	4.44527e-05	0.000267391	1.35195
ENSG00000158828	PINK1	-0.913514	5.86097	-4.40546	4.45807e-05	0.000268005	1.3727
ENSG00000110107	PRPF19	0.616761	8.09573	4.40026	4.53939e-05	0.000272734	1.12437
ENSG00000173085	COQ2	0.587101	4.66489	4.39833	4.56994e-05	0.00027441	1.31214
ENSG00000170681	MURC	1.51824	2.75618	4.39637	4.60113e-05	0.000276122	1.6445
ENSG00000112851	ERBB2IP	-0.723961	6.55052	-4.3961	4.6055e-05	0.000276223	1.17615
ENSG00000118242	MREG	0.45589	4.21323	4.39509	4.62162e-05	0.000277029	1.35106
ENSG00000162755	KLHDC9	-0.997829	3.25656	-4.39473	4.62739e-05	0.000277213	1.54741
ENSG00000197321	SVIL	1.18926	4.5315	4.39409	4.63775e-05	0.000277672	1.46002
ENSG00000185515	BRCC3	-0.779984	2.45089	-4.39329	4.65056e-05	0.000278277	1.62233
ENSG00000122970	IFT81	0.943863	3.97747	4.39312	4.65338e-05	0.000278284	1.47672
ENSG00000176715	ACSF3	0.791159	3.4474	4.38969	4.70906e-05	0.000281451	1.48925
ENSG00000164300	SERINC5	2.1966	4.20235	4.38834	4.73127e-05	0.000282614	1.54847
ENSG00000120860	CCDC53	-0.82754	3.24473	-4.3878	4.74016e-05	0.000282981	1.53666
ENSG00000108039	XPNPEP1	-0.421257	6.88646	-4.38699	4.7535e-05	0.000283614	1.10905
ENSG00000152404	CWF19L2	-0.435096	5.51716	-4.38594	4.77079e-05	0.00028448	1.17914
ENSG00000166595	FAM96B	0.645842	5.52691	4.38542	4.77939e-05	0.000284828	1.23734
ENSG00000169714	CNBP	-0.46766	9.62574	-4.38451	4.79445e-05	0.000285561	1.05165
ENSG00000110321	EIF4G2	0.516774	10.6445	4.38356	4.81035e-05	0.000286342	1.04278
ENSG00000167992	VWCE	1.22723	3.44715	4.38309	4.81828e-05	0.000286649	1.51134
ENSG00000079805	DNM2	0.507189	7.33352	4.38137	4.84704e-05	0.000288193	1.09042
ENSG00000101199	ARFGAP1	0.667335	5.89724	4.38118	4.85019e-05	0.000288214	1.17823
ENSG00000198093	ZNF649	1.07634	2.8719	4.37925	4.88287e-05	0.000289989	1.53171
ENSG00000102805	CLN5	0.597119	4.39391	4.37802	4.90367e-05	0.000291057	1.33118
ENSG00000234608	AC003029.1	-0.766493	4.42568	-4.37571	4.94307e-05	0.000293226	1.2976
ENSG00000181218	HIST3H2A	-1.04698	3.26551	-4.37515	4.95266e-05	0.000293626	1.48933
ENSG00000108828	VAT1	0.820432	7.76535	4.37457	4.96265e-05	0.000294049	1.05978
ENSG00000166557	TMED3	-0.715821	6.6691	-4.37299	4.98993e-05	0.00029547	1.07472
ENSG00000124702	KLHDC3	-0.490248	8.24593	-4.37285	4.99237e-05	0.00029547	1.03091
ENSG00000134824	FADS2	1.03075	8.74575	4.37229	5.00201e-05	0.000295843	1.03376
ENSG00000083520	DIS3	-0.324688	7.20243	-4.37215	5.00442e-05	0.000295843	1.04475
ENSG00000196118	C16orf93	-1.23306	3.03134	-4.37191	5.00871e-05	0.000295927	1.55655
ENSG00000111711	GOLT1B	-0.456894	6.71517	-4.36989	5.0439e-05	0.000297836	1.06946
ENSG00000165716	FAM69B	-0.750685	5.76176	-4.36895	5.06033e-05	0.000298469	1.1186
ENSG00000147119	CHST7	-0.878499	2.51412	-4.36878	5.06322e-05	0.000298469	1.42303
ENSG00000151718	WWC2	0.619147	7.65042	4.36862	5.06609e-05	0.000298469	1.03978
ENSG00000164022	AIMP1	-0.4404	6.40328	-4.36861	5.06622e-05	0.000298469	1.06951
ENSG00000253174	RP11-360L9.7	-0.665836	3.30207	-4.36438	5.14103e-05	0.000302704	1.39299
ENSG00000102043	MTMR8	-0.902149	1.72466	-4.35876	5.24204e-05	0.000308475	1.57499
ENSG00000141540	TTYH2	-1.13417	2.62676	-4.35845	5.24765e-05	0.000308629	1.33596
ENSG00000082212	ME2	0.959444	2.81283	4.35697	5.27455e-05	0.000310034	1.54117
ENSG00000165916	PSMC3	0.566995	6.80994	4.3565	5.28309e-05	0.000310359	1.01876
ENSG00000120265	PCMT1	-0.582824	6.31345	-4.35535	5.30416e-05	0.0003113	1.04355
ENSG00000231607	DLEU2	-0.928861	2.6996	-4.3553	5.30515e-05	0.0003113	1.45733
ENSG00000062716	VMP1	-0.368806	6.99408	-4.35251	5.35656e-05	0.000314138	0.992654
ENSG00000125991	ERGIC3	0.419656	7.64306	4.35073	5.38958e-05	0.000315894	0.972435
ENSG00000183735	TBK1	0.470237	5.70574	4.34974	5.40811e-05	0.0003168	1.07151
ENSG00000148450	MSRB2	1.64262	3.05433	4.34699	5.4599e-05	0.000319652	1.46355
ENSG00000007541	PIGQ	-0.70093	5.77692	-4.34417	5.51328e-05	0.000322594	1.07597
ENSG00000075303	SLC25A40	0.763	3.08952	4.34284	5.53873e-05	0.000323852	1.39619
ENSG00000116209	TMEM59	-0.572855	7.29884	-4.34272	5.54106e-05	0.000323852	0.949545
ENSG00000149782	PLCB3	0.603763	7.47511	4.33968	5.59948e-05	0.000327081	0.936366
ENSG00000126001	CEP250	-0.680273	6.19202	-4.33684	5.65466e-05	0.000330117	0.970413
ENSG00000130590	SAMD10	-1.0269	2.89439	-4.33226	5.74486e-05	0.000335193	1.36502
ENSG00000115677	HDLBP	0.54339	9.53394	4.33147	5.76038e-05	0.000335853	0.879672
ENSG00000125844	RRBP1	-0.64896	9.01203	-4.33136	5.7627e-05	0.000335853	0.889832
ENSG00000083838	ZNF446	-0.85788	4.32265	-4.33112	5.76741e-05	0.000335866	1.2197
ENSG00000133624	ZNF767	-1.14773	3.71159	-4.33102	5.76943e-05	0.000335866	1.25981
ENSG00000067900	ROCK1	0.751335	6.27914	4.33031	5.78357e-05	0.000336458	0.96283
ENSG00000126215	XRCC3	0.868273	4.52437	4.33018	5.78614e-05	0.000336458	1.16021
ENSG00000105248	CCDC94	0.629688	2.97582	4.32782	5.83355e-05	0.000339024	1.29276
ENSG00000161057	PSMC2	-0.517516	6.1719	-4.32725	5.845e-05	0.000339497	0.945836
ENSG00000134444	KIAA1468	0.554697	5.8443	4.32556	5.87919e-05	0.000341291	0.978093
ENSG00000047932	GOPC	-0.692288	6.14969	-4.32432	5.90429e-05	0.000342555	0.966622
ENSG00000071859	FAM50A	0.753992	6.13029	4.32367	5.91764e-05	0.000343137	0.994407
ENSG00000227051	C14orf132	-0.870174	3.12269	-4.32258	5.93989e-05	0.000344233	1.36439
ENSG00000176108	CHMP6	0.811272	3.08312	4.32201	5.95165e-05	0.000344721	1.31933
ENSG00000110881	ACCN2	-1.36356	2.21686	-4.31988	5.99552e-05	0.000347066	1.47589
ENSG00000145332	KLHL8	0.608572	3.48327	4.31971	5.99902e-05	0.000347074	1.27039
ENSG00000156475	AC011357.1	-1.41697	4.03317	-4.31897	6.01428e-05	0.000347762	0.947446
ENSG00000162745	OLFML2B	-1.18784	2.7358	-4.31674	6.0606e-05	0.000350244	1.36511
ENSG00000153406	NMRAL1	-0.644278	6.15304	-4.31551	6.08631e-05	0.000351532	0.907929
ENSG00000166199	ALKBH3	-0.542414	4.57461	-4.31348	6.12906e-05	0.000353803	1.06052
ENSG00000024526	DEPDC1	-0.834093	3.28528	-4.31239	6.15222e-05	0.000354941	1.26374
ENSG00000135241	PNPLA8	-0.531591	5.18144	-4.3122	6.15625e-05	0.000354975	1.04861
ENSG00000114126	TFDP2	-0.701809	7.00193	-4.3119	6.16254e-05	0.000355139	0.836637
ENSG00000196943	C14orf21	-0.555791	6.5292	-4.31105	6.18057e-05	0.000355979	0.873087
ENSG00000147862	NFIB	1.14881	3.60236	4.31028	6.19696e-05	0.000356723	1.23459
ENSG00000185989	RASA3	1.19345	4.06093	4.30954	6.2129e-05	0.000357441	1.10871
ENSG00000183077	AFMID	0.726515	3.82508	4.3084	6.2373e-05	0.000358645	1.1691
ENSG00000109265	KIAA1211	-0.923595	4.54658	-4.30642	6.27995e-05	0.000360896	1.10869
ENSG00000171314	PGAM1	-0.537403	8.7844	-4.30347	6.34402e-05	0.000364375	0.791681
ENSG00000163738	MTHFD2L	0.763549	3.02788	4.30013	6.41737e-05	0.000368382	1.20866
ENSG00000196230	TUBB	-0.372916	12.4998	-4.29995	6.4213e-05	0.000368403	0.75249
ENSG00000075914	EXOSC7	-0.586633	6.30814	-4.29956	6.4299e-05	0.000368545	0.840266
ENSG00000154370	TRIM11	-0.553718	6.26328	-4.29952	6.43094e-05	0.000368545	0.875806
ENSG00000063176	SPHK2	-0.745731	5.0888	-4.29928	6.43615e-05	0.000368639	0.972173
ENSG00000114054	PCCB	0.512149	6.43228	4.29909	6.44045e-05	0.00036868	0.835351
ENSG00000124784	RIOK1	0.442545	5.96848	4.29564	6.5172e-05	0.000372867	0.862907
ENSG00000101974	ATP11C	0.936066	5.27722	4.29451	6.54255e-05	0.000374109	0.939594
ENSG00000198554	WDHD1	0.578951	6.21442	4.29272	6.5829e-05	0.000376208	0.823954
ENSG00000135052	GOLM1	0.778645	7.42911	4.29183	6.60314e-05	0.000377001	0.780721
ENSG00000254782	ABHD14A-ACY1	-1.05241	2.1858	-4.29179	6.60411e-05	0.000377001	1.40381
ENSG00000101057	MYBL2	0.591604	8.27048	4.285	6.76e-05	0.000385687	0.740238
ENSG00000150093	ITGB1	0.797378	9.65066	4.28406	6.78189e-05	0.000386722	0.721519
ENSG00000145740	SLC30A5	-0.329951	6.56269	-4.28294	6.808e-05	0.000387996	0.788924
ENSG00000164902	PHAX	-0.494292	5.79791	-4.27972	6.88367e-05	0.000392091	0.810116
ENSG00000113522	RAD50	-0.483603	6.55438	-4.27889	6.9032e-05	0.000392986	0.754232
ENSG00000107020	C9orf46	-0.8481	4.07919	-4.27737	6.93937e-05	0.000394828	1.05428
ENSG00000138036	DYNC2LI1	0.984833	3.28649	4.27665	6.95652e-05	0.000395585	1.17192
ENSG00000181873	IBA57	0.809926	2.71055	4.27497	6.99686e-05	0.000397659	1.19956
ENSG00000187109	NAP1L1	0.498347	9.55035	4.27385	7.02381e-05	0.000398971	0.684343
ENSG00000108469	RECQL5	-0.711818	5.48702	-4.2694	7.13185e-05	0.000404884	0.82872
ENSG00000217930	PAM16	0.716823	4.8364	4.26762	7.17554e-05	0.0004071	0.914984
ENSG00000138442	WDR12	-0.410611	5.45453	-4.26748	7.17877e-05	0.0004071	0.781356
ENSG00000116871	MAP7D1	-0.528804	7.71417	-4.26411	7.26224e-05	0.000411607	0.69198
ENSG00000156502	SUPV3L1	0.448199	5.90714	4.26315	7.28636e-05	0.000412587	0.746533
ENSG00000117411	B4GALT2	-0.527934	7.22189	-4.2631	7.28755e-05	0.000412587	0.69413
ENSG00000112033	PPARD	-0.440493	5.25932	-4.26233	7.30682e-05	0.000413451	0.804062
ENSG00000184047	DIABLO	-0.615133	3.81452	-4.26143	7.32937e-05	0.000414499	1.03262
ENSG00000122707	RECK	-0.596792	4.43283	-4.26084	7.34422e-05	0.000415014	0.97473
ENSG00000169418	NPR1	-1.34677	4.47264	-4.26075	7.34653e-05	0.000415014	0.851645
ENSG00000105865	DUS4L	-0.599699	4.39731	-4.25822	7.41044e-05	0.000418396	0.896079
ENSG00000105556	MIER2	0.522611	4.72243	4.25541	7.48215e-05	0.000422213	0.908166
ENSG00000167085	PHB	-0.454905	7.96176	-4.25515	7.48875e-05	0.000422354	0.640632
ENSG00000129951	AC006273.1	1.69476	4.7125	4.25305	7.54262e-05	0.00042516	1.03001
ENSG00000106443	PHF14	-0.374602	7.31251	-4.25047	7.60965e-05	0.000428703	0.635131
ENSG00000204160	ZDHHC18	-0.458907	6.68384	-4.2498	7.62717e-05	0.000429456	0.70165
ENSG00000083544	TDRD3	-0.477999	5.13948	-4.24721	7.6951e-05	0.000432974	0.791758
ENSG00000204560	DHX16	-0.410062	7.09299	-4.24709	7.69806e-05	0.000432974	0.652308
ENSG00000131462	TUBG1	-0.611918	4.12306	-4.24495	7.75482e-05	0.000435928	0.917814
ENSG00000228474	OST4	0.721689	5.02965	4.24201	7.8331e-05	0.000439902	0.805331
ENSG00000123545	NDUFAF4	0.693375	3.33716	4.24197	7.83405e-05	0.000439902	0.979465
ENSG00000100354	TNRC6B	-0.559403	6.15633	-4.23988	7.89033e-05	0.000442821	0.659468
ENSG00000148688	RPP30	0.464452	5.96689	4.2377	7.94929e-05	0.000445887	0.6537
ENSG00000167384	ZNF180	0.539477	4.18618	4.23651	7.98163e-05	0.000447457	0.864262
ENSG00000155438	MKI67IP	0.530441	6.64408	4.23555	8.00812e-05	0.000448699	0.612563
ENSG00000049323	LTBP1	0.940175	6.05748	4.23453	8.03608e-05	0.00045002	0.735863
ENSG00000116560	SFPQ	-0.48299	9.83577	-4.23367	8.0596e-05	0.000451092	0.548375
ENSG00000078295	ADCY2	2.24573	5.46137	4.23315	8.07395e-05	0.00045165	0.796793
ENSG00000084623	EIF3I	0.599784	7.49756	4.23213	8.1021e-05	0.000452979	0.581454
ENSG00000173581	CCDC106	0.954226	4.36254	4.23194	8.10729e-05	0.000453024	0.866956
ENSG00000185339	TCN2	-0.771657	7.43755	-4.23113	8.12982e-05	0.000454036	0.5966
ENSG00000146109	ABT1	0.569996	4.55785	4.22999	8.16163e-05	0.000455566	0.801539
ENSG00000138772	ANXA3	2.18443	5.81899	4.22959	8.17257e-05	0.000455929	0.726982
ENSG00000106266	SNX8	0.545321	5.04256	4.22921	8.18339e-05	0.000456105	0.741176
ENSG00000134086	VHL	-0.497633	5.38576	-4.22916	8.18474e-05	0.000456105	0.694249
ENSG00000112367	FIG4	-0.600125	5.04691	-4.22901	8.189e-05	0.000456105	0.717967
ENSG00000116350	SRSF4	-0.541316	7.96652	-4.22602	8.27302e-05	0.000460536	0.551487
ENSG00000161010	C5orf45	-0.790176	4.28578	-4.2254	8.29058e-05	0.000461264	0.815225
ENSG00000226419	RP11-31F15.1	-0.641471	3.15014	-4.22461	8.31294e-05	0.000462259	0.953045
ENSG00000170915	PAQR8	1.16515	2.73929	4.22311	8.35538e-05	0.000464143	1.06154
ENSG00000187260	WDR86	-2.09897	3.49946	-4.2231	8.35584e-05	0.000464143	1.08872
ENSG00000134508	CABLES1	0.858195	3.64705	4.22229	8.37904e-05	0.000465181	0.875873
ENSG00000204899	MZT1	0.725834	2.46141	4.22138	8.40507e-05	0.000466375	1.0767
ENSG00000204209	DAXX	-0.389717	7.56415	-4.22014	8.44046e-05	0.000468087	0.527327
ENSG00000168411	RFWD3	-0.426196	8.2285	-4.21982	8.44989e-05	0.000468358	0.519793
ENSG00000085721	RRN3	-0.419251	6.11382	-4.21737	8.52062e-05	0.000472024	0.572434
ENSG00000071073	MGAT4A	1.00717	3.1009	4.2155	8.57522e-05	0.000474793	1.07364
ENSG00000165660	FAM175B	-0.448722	5.57039	-4.21437	8.60821e-05	0.000476332	0.652458
ENSG00000132768	DPH2	0.549755	5.20367	4.21424	8.61225e-05	0.000476332	0.616269
ENSG00000104723	TUSC3	0.582801	6.73423	4.21406	8.61745e-05	0.000476364	0.564712
ENSG00000088930	XRN2	0.316622	8.30503	4.21213	8.67443e-05	0.000479256	0.495237
ENSG00000122299	ZC3H7A	0.317114	6.67443	4.21076	8.71498e-05	0.000481239	0.544073
ENSG00000133884	DPF2	-0.534589	6.35701	-4.21055	8.72118e-05	0.000481323	0.543511
ENSG00000165609	NUDT5	0.485855	5.98144	4.20899	8.76757e-05	0.000483624	0.579882
ENSG00000170634	ACYP2	-1.26005	2.13884	-4.20869	8.77664e-05	0.000483866	1.11291
ENSG00000118971	CCND2	-1.03518	7.39957	-4.2059	8.86046e-05	0.000488226	0.487607
ENSG00000100815	TRIP11	-0.413878	4.76779	-4.20411	8.91458e-05	0.000490945	0.728646
ENSG00000151693	ASAP2	-0.884463	5.0933	-4.20395	8.91946e-05	0.000490951	0.617751
ENSG00000142655	PEX14	-0.512666	4.67725	-4.20226	8.97101e-05	0.000493525	0.714602
ENSG00000116191	RALGPS2	0.572651	6.11339	4.19871	9.08011e-05	0.000499261	0.558785
ENSG00000137822	TUBGCP4	-0.55688	5.39376	-4.19827	9.09361e-05	0.000499736	0.605768
ENSG00000173726	TOMM20	0.674995	6.46825	4.19788	9.1058e-05	0.000500139	0.564656
ENSG00000172845	SP3	-0.354759	7.01604	-4.19765	9.11289e-05	0.000500262	0.473712
ENSG00000111640	GAPDH	0.474554	12.0824	4.19725	9.12516e-05	0.000500669	0.414608
ENSG00000167123	CERCAM	1.99254	3.2683	4.19378	9.23376e-05	0.000506358	1.08038
ENSG00000177614	PGBD5	1.29921	1.99487	4.19032	9.34293e-05	0.000512072	0.963872
ENSG00000149187	CELF1	-0.545692	8.74353	-4.18898	9.38571e-05	0.000514143	0.417123
ENSG00000215712	C6orf35	0.662985	2.44102	4.18707	9.44664e-05	0.000517206	0.948212
ENSG00000204947	ZNF425	-0.560043	3.6131	-4.1869	9.4522e-05	0.000517236	0.715508
ENSG00000072682	P4HA2	1.11954	3.14163	4.18641	9.46792e-05	0.000517821	0.938965
ENSG00000196670	ZFP62	-0.556854	5.31988	-4.1851	9.51011e-05	0.000519852	0.532256
ENSG00000075826	SEC31B	-1.93157	2.66489	-4.18453	9.52856e-05	0.000520585	1.00357
ENSG00000204619	PPP1R11	-0.417793	5.96248	-4.18366	9.55688e-05	0.000521666	0.473939
ENSG00000166707	LL0XNC01-46H11.1	-1.30796	2.15233	-4.18361	9.55848e-05	0.000521666	1.01944
ENSG00000111275	ALDH2	0.745048	6.17066	4.18332	9.56778e-05	0.000521897	0.507332
ENSG00000241878	PISD	-0.506567	6.60796	-4.18199	9.61128e-05	0.000523993	0.442218
ENSG00000166477	LEO1	-0.474409	5.66774	-4.17748	9.75951e-05	0.000531792	0.486059
ENSG00000187720	THSD4	-1.11262	3.46605	-4.177	9.77566e-05	0.000532391	0.728984
ENSG00000103194	USP10	0.708421	3.63226	4.17658	9.78944e-05	0.00053286	0.741455
ENSG00000125304	TM9SF2	0.403766	7.96371	4.17455	9.85721e-05	0.000536266	0.380054
ENSG00000162946	DISC1	2.05654	1.30286	4.17235	9.93117e-05	0.000540004	1.09581
ENSG00000154760	SLFN13	1.4182	3.43786	4.17118	9.97045e-05	0.000541854	0.849586
ENSG00000112877	CEP72	0.653413	3.00326	4.17045	9.9954e-05	0.000542924	0.836127
ENSG00000158402	CDC25C	-0.583101	5.70584	-4.1689	0.000100482	0.000545503	0.463458
ENSG00000104497	SNX16	0.974887	4.76776	4.16693	0.000101153	0.000548856	0.74866
ENSG00000163444	TMEM183A	-0.417436	7.81852	-4.16613	0.00010143	0.000550073	0.353044
ENSG00000257621	RP11-349A22.5	-1.03159	5.29939	-4.16558	0.000101617	0.000550794	0.518431
ENSG00000180448	HMHA1	1.01212	4.3447	4.1653	0.000101716	0.000551043	0.576848
ENSG00000004399	PLXND1	1.55495	5.85766	4.16459	0.000101959	0.000552024	0.500498
ENSG00000131724	IL13RA1	1.39236	5.1026	4.16446	0.000102004	0.000552024	0.7047
ENSG00000103365	GGA2	0.762342	5.69172	4.16376	0.000102246	0.00055304	0.466867
ENSG00000204592	HLA-E	-0.961272	3.33515	-4.16349	0.000102342	0.000553268	0.795794
ENSG00000132561	MATN2	1.07309	4.11944	4.16316	0.000102456	0.000553597	0.724215
ENSG00000240303	ACAD11	-1.25387	3.84278	-4.16169	0.000102967	0.000556006	0.75516
ENSG00000106799	TGFBR1	-0.515357	7.40093	-4.16157	0.00010301	0.000556006	0.362785
ENSG00000055163	CYFIP2	1.12672	5.57906	4.15996	0.000103572	0.000558745	0.402792
ENSG00000131149	KIAA0182	0.664115	7.48976	4.15953	0.000103726	0.000559282	0.338186
ENSG00000013523	ANGEL1	-0.639998	6.07758	-4.15868	0.000104024	0.000560596	0.418671
ENSG00000083642	PDS5B	-0.452813	6.9058	-4.15748	0.000104447	0.000562345	0.358193
ENSG00000178177	LCORL	-0.679463	3.40267	-4.15733	0.0001045	0.000562345	0.789175
ENSG00000162076	FLYWCH2	-0.660099	4.51632	-4.1573	0.000104512	0.000562345	0.593363
ENSG00000129696	C8orf41	-0.390117	5.87172	-4.15657	0.000104769	0.000563433	0.405631
ENSG00000170445	HARS	-0.444213	6.37565	-4.1561	0.000104937	0.000564041	0.371238
ENSG00000177106	EPS8L2	2.00272	2.69575	4.15524	0.000105241	0.000565384	0.768723
ENSG00000131931	THAP1	-0.454454	5.06329	-4.15499	0.000105331	0.000565569	0.506025
ENSG00000184203	PPP1R2	-0.612327	4.30335	-4.15429	0.000105583	0.000566579	0.631961
ENSG00000244005	NFS1	-0.437623	5.03178	-4.15416	0.000105629	0.000566579	0.444768
ENSG00000137075	RNF38	-0.474289	6.32091	-4.15107	0.000106739	0.000572235	0.356834
ENSG00000012983	MAP4K5	0.575305	6.10441	4.14983	0.00010719	0.000574357	0.394346
ENSG00000038532	CLEC16A	1.00315	4.21564	4.14915	0.000107435	0.00057537	0.666654
ENSG00000101138	CSTF1	-0.369748	5.82703	-4.14895	0.00010751	0.00057547	0.366664
ENSG00000143786	CNIH3	1.81769	3.03574	4.14849	0.000107675	0.000576058	0.918265
ENSG00000092929	UNC13D	-1.07526	2.97473	-4.14725	0.000108127	0.000578155	0.635195
ENSG00000164587	RPS14	0.493151	10.029	4.14711	0.00010818	0.000578155	0.264546
ENSG00000168763	CNNM3	0.475327	4.86933	4.14369	0.000109438	0.000584577	0.468692
ENSG00000078269	SYNJ2	1.1412	4.59807	4.1428	0.000109771	0.00058605	0.523654
ENSG00000171208	NETO2	1.00199	5.81343	4.14191	0.000110099	0.000587498	0.444614
ENSG00000095209	TMEM38B	-0.84695	4.69811	-4.1409	0.000110477	0.000589211	0.488506
ENSG00000177045	SIX5	-0.676975	4.42853	-4.13837	0.000111426	0.000593965	0.56918
ENSG00000187959	CPSF4L	-0.864741	2.26802	-4.13716	0.000111882	0.000596089	0.824408
ENSG00000221886	C5orf54	-1.01924	2.29641	-4.13641	0.000112167	0.000597295	0.701241
ENSG00000135245	C7orf68	-0.48622	5.1144	-4.13464	0.000112841	0.000600573	0.378298
ENSG00000119661	DNAL1	0.594263	3.40985	4.13024	0.000114529	0.000609246	0.674202
ENSG00000072952	MRVI1	-1.08335	2.70358	-4.12748	0.000115604	0.000614648	0.744027
ENSG00000030582	GRN	0.597578	7.65534	4.12683	0.000115856	0.00061567	0.249985
ENSG00000185129	PURA	-0.928374	3.29215	-4.12656	0.000115964	0.000615924	0.731086
ENSG00000161091	C19orf28	0.625164	4.76591	4.12617	0.000116116	0.000616416	0.449198
ENSG00000183207	RUVBL2	-0.467332	8.11156	-4.1258	0.000116259	0.000616855	0.212864
ENSG00000198736	SEPX1	-0.612633	5.57678	-4.12513	0.000116523	0.000617619	0.32223
ENSG00000052749	RRP12	0.575066	6.8809	4.12513	0.000116523	0.000617619	0.232638
ENSG00000153391	INO80C	0.554929	3.92682	4.12344	0.000117192	0.000620846	0.557042
ENSG00000163935	SFMBT1	0.635663	4.74769	4.12193	0.000117788	0.000623683	0.440695
ENSG00000101782	RIOK3	0.786478	3.97487	4.12176	0.000117856	0.000623725	0.583457
ENSG00000135334	AKIRIN2	-0.47926	5.70475	-4.12041	0.000118397	0.000626262	0.333194
ENSG00000177058	SLC38A9	-0.440417	5.94224	-4.12006	0.000118536	0.000626676	0.276794
ENSG00000152520	PAN3	-0.850965	7.07444	-4.11798	0.000119369	0.000630758	0.233578
ENSG00000122778	KIAA1549	0.867287	5.24159	4.11699	0.000119769	0.00063255	0.443991
ENSG00000116213	WRAP73	0.581635	5.14773	4.11513	0.000120521	0.000636194	0.361748
ENSG00000136830	FAM129B	-0.620875	7.48863	-4.11495	0.000120595	0.000636256	0.193561
ENSG00000073350	LLGL2	1.05272	5.31856	4.11443	0.000120805	0.000637041	0.389992
ENSG00000141084	RANBP10	-0.914807	4.55494	-4.11408	0.000120949	0.000637473	0.423408
ENSG00000167110	GOLGA2	0.585419	5.917	4.11379	0.000121069	0.000637778	0.346192
ENSG00000109917	ZNF259	-0.465819	6.41478	-4.11176	0.000121898	0.000641817	0.22493
ENSG00000186919	ZACN	0.752185	4.58729	4.11136	0.000122065	0.00064237	0.422886
ENSG00000054983	GALC	0.567281	4.45924	4.10962	0.000122781	0.000645808	0.496184
ENSG00000161249	DMKN	0.755752	7.24588	4.10478	0.000124802	0.000656104	0.178137
ENSG00000117650	NEK2	-0.681129	5.1082	-4.10317	0.00012548	0.000658824	0.309274
ENSG00000142546	NOSIP	0.614824	6.3099	4.10305	0.000125529	0.000658824	0.204914
ENSG00000196263	ZNF471	-1.4601	3.01423	-4.10297	0.000125564	0.000658824	0.687782
ENSG00000160712	IL6R	1.81786	2.4664	4.10294	0.000125576	0.000658824	0.734071
ENSG00000182093	WRB	-0.556914	4.77494	-4.10211	0.000125926	0.000660157	0.393792
ENSG00000065802	ASB1	-0.369241	5.14597	-4.10204	0.000125958	0.000660157	0.321795
ENSG00000197714	ZNF460	-0.783341	1.80662	-4.09943	0.000127068	0.000665635	0.77237
ENSG00000166347	CYB5A	1.00561	3.3253	4.09804	0.000127664	0.000668422	0.420662
ENSG00000164751	PEX2	-0.484279	3.10476	-4.09663	0.000128273	0.000671265	0.596933
ENSG00000008838	MED24	0.388067	5.80002	4.09635	0.000128393	0.000671326	0.24506
ENSG00000115275	MOGS	-0.527982	7.56178	-4.09624	0.00012844	0.000671326	0.138476
ENSG00000184678	HIST2H2BE	-1.27475	2.67283	-4.09615	0.00012848	0.000671326	0.709786
ENSG00000150776	C11orf57	-0.330096	6.18697	-4.09396	0.000129432	0.000675959	0.181797
ENSG00000128581	RABL5	-0.63331	5.31108	-4.0931	0.000129806	0.00067757	0.254835
ENSG00000168883	USP39	0.295663	7.34734	4.09266	0.000129995	0.000678212	0.133634
ENSG00000163743	RCHY1	-0.437468	6.31267	-4.09203	0.000130274	0.000679036	0.17668
ENSG00000164896	FASTK	-0.865777	6.87617	-4.092	0.000130285	0.000679036	0.148831
ENSG00000130224	LRCH2	-0.81551	2.80001	-4.09175	0.000130396	0.000679272	0.528981
ENSG00000140403	DNAJA4	-1.67492	3.323	-4.0905	0.000130943	0.000681494	0.477517
ENSG00000122257	RBBP6	-0.533366	7.42952	-4.09048	0.000130955	0.000681494	0.115278
ENSG00000167100	SAMD14	-1.0515	2.83603	-4.08908	0.00013157	0.000684348	0.600861
ENSG00000196428	TSC22D2	-0.496368	4.53455	-4.08845	0.000131849	0.000685454	0.363722
ENSG00000167113	COQ4	0.679932	2.07803	4.08803	0.000132039	0.000686096	0.689518
ENSG00000116898	MRPS15	0.623443	6.39825	4.08643	0.000132748	0.000689277	0.154769
ENSG00000188038	NRN1L	-1.16293	2.00935	-4.08635	0.000132785	0.000689277	0.690548
ENSG00000143753	DEGS1	-0.47522	6.83254	-4.08579	0.000133034	0.000690221	0.11115
ENSG00000077380	DYNC1I2	0.588637	5.63568	4.08541	0.000133203	0.000690751	0.235235
ENSG00000121390	PSPC1	0.511892	6.39298	4.08182	0.000134823	0.000698798	0.11189
ENSG00000135486	HNRNPA1	-0.613101	9.84784	-4.08159	0.000134927	0.000698989	0.0539387
ENSG00000256511	KB-1995A5.13	-0.7135	5.06437	-4.08038	0.000135475	0.000701473	0.245928
ENSG00000133835	HSD17B4	0.548514	8.18357	4.07937	0.000135934	0.000703369	0.0720699
ENSG00000090857	PDPR	1.18657	3.50108	4.07928	0.000135977	0.000703369	0.459585
ENSG00000176973	FAM89B	-1.01072	2.6446	-4.07738	0.000136848	0.000707517	0.635628
ENSG00000085662	AKR1B1	0.664555	7.63187	4.0759	0.000137527	0.000710669	0.0845996
ENSG00000132300	PTCD3	-0.583477	7.17608	-4.07568	0.00013763	0.000710849	0.0776262
ENSG00000164244	PRRC1	-0.322154	7.14316	-4.07465	0.000138107	0.000712954	0.0747101
ENSG00000094841	UPRT	-0.455532	4.97891	-4.07385	0.000138477	0.000714507	0.213071
ENSG00000141349	G6PC3	-0.547232	7.64277	-4.07338	0.000138696	0.000715278	0.0499962
[truncated: 8,306 more rows]

[truncated: 25 more sheets: Table_S5B, Table_S5C, Table_S5D, Table_S6A, Table_S6B, Table_S6C, Table_S6D, Table_S6E, Table_S6F, Table_S7, Table_S8A, Table_S8B, Table_S8C, Table_S9A, Table_S9B, Table_S9C, Table_S9D, Table_S9E, Table_S10, Table_S11 …]
